# Supplementary material for: Fast, accurate, and interpretable decoding of electrocorticographic signals using dynamic mode decomposition
Source: Commun Biol. 2024 May 18;7:595. doi: 10.1038/s42003-024-06294-3 (PMC11102437; doi:10.1038/s42003-024-06294-3)
Supplement: Supplementary file 4 — Supplementary Data 1 [file 42003_2024_6294_MOESM4_ESM.xlsx]

## Sheet: Fig. 1a (X)
	p = -10.00	p = -9.75	p = -9.50	p = -9.25	p = -9.00	p = -8.75	p = -8.50	p = -8.25	p = -8.00	p = -7.75	p = -7.50	p = -7.25	p = -7.00	p = -6.75	p = -6.50	p = -6.25	p = -6.00	p = -5.75	p = -5.50	p = -5.25	p = -5.00	p = -4.75	p = -4.50	p = -4.25	p = -4.00	p = -3.75	p = -3.50	p = -3.25	p = -3.00	p = -2.75	p = -2.50	p = -2.25	p = -2.00	p = -1.75	p = -1.50	p = -1.25	p = -1.00	p = -0.75	p = -0.50	p = -0.25	p = 0.00	p = 0.25	p = 0.50	p = 0.75	p = 1.00	p = 1.25	p = 1.50	p = 1.75	p = 2.00
t = 0 ms	0.00182828	0.00234756	0.00301432	0.00387046	0.00496976	0.00638128	0.00819367	0.0105208	0.0135087	0.017345	0.0222703	0.0285934	0.0367098	0.0471261	0.0604894	0.0776242	0.0995747	0.127652	0.163478	0.209005	0.266473	0.338222	0.426202	0.530962	0.649878	0.774731	0.889826	0.973405	1.00496	0.975909	0.894992	0.782884	0.66153	0.546844	0.447311	0.365883	0.302421	0.255492	0.223411	0.204767	0.198656	0.204767	0.223411	0.255492	0.302421	0.365883	0.447311	0.546844	0.66153
t = 1 ms	0.00181968	0.00233652	0.00300014	0.00385226	0.00494638	0.00635125	0.00815512	0.0104713	0.0134451	0.0172634	0.0221656	0.0284589	0.0365371	0.0469044	0.0602049	0.077259	0.0991063	0.127052	0.162709	0.208022	0.26522	0.336631	0.424197	0.528465	0.646822	0.771088	0.885643	0.968831	1.00024	0.971334	0.890806	0.779237	0.658466	0.544338	0.445294	0.364276	0.301147	0.254482	0.222608	0.204123	0.198131	0.20433	0.223033	0.255151	0.302097	0.365556	0.446964	0.546461	0.661096
t = 2 ms	0.001799	0.00230996	0.00296605	0.00380848	0.00489017	0.00627908	0.00806244	0.0103523	0.0132923	0.0170672	0.0219137	0.0281354	0.0361219	0.0463713	0.0595207	0.0763811	0.09798	0.125608	0.16086	0.205658	0.262206	0.332806	0.419377	0.52246	0.639473	0.762329	0.875585	0.957833	0.988893	0.960329	0.880732	0.770452	0.651081	0.538284	0.440409	0.360365	0.298022	0.251974	0.220573	0.20244	0.196698	0.203058	0.221845	0.253973	0.300858	0.364188	0.445395	0.544624	0.658936
t = 3 ms	0.00176642	0.00226812	0.00291232	0.00373949	0.00480159	0.00616534	0.0079164	0.0101648	0.0130516	0.0167581	0.0215167	0.0276258	0.0354676	0.0455314	0.0584426	0.0749975	0.0962053	0.123333	0.157946	0.201933	0.257456	0.326778	0.411781	0.512998	0.627892	0.748526	0.859735	0.940501	0.971012	0.942983	0.864853	0.756603	0.639436	0.528732	0.432694	0.354182	0.29307	0.247988	0.217322	0.199731	0.194366	0.200959	0.219851	0.251961	0.29871	0.361782	0.442609	0.541338	0.655052
t = 4 ms	0.00172217	0.00221131	0.00283938	0.00364583	0.00468133	0.00601092	0.00771812	0.00991016	0.0127247	0.0163383	0.0209778	0.0269339	0.0345792	0.044391	0.0569787	0.0731191	0.0937956	0.120244	0.15399	0.196875	0.251008	0.318593	0.401468	0.500151	0.612169	0.729785	0.838215	0.916969	0.946732	0.91943	0.843291	0.737796	0.623618	0.515756	0.42221	0.345772	0.28633	0.242552	0.212879	0.196015	0.19115	0.198047	0.217061	0.249126	0.295661	0.358347	0.438613	0.536611	0.649454
t = 5 ms	0.0016666	0.00213995	0.00274775	0.00352818	0.00453026	0.00581695	0.00746906	0.00959036	0.012314	0.0158111	0.0203008	0.0260647	0.0334634	0.0429585	0.0551401	0.0707595	0.0907689	0.116363	0.149021	0.190522	0.242908	0.308313	0.388514	0.484013	0.592419	0.706244	0.811183	0.887409	0.916234	0.889844	0.816204	0.714168	0.603744	0.499449	0.409031	0.335198	0.277848	0.235705	0.207273	0.191315	0.18707	0.194336	0.213491	0.245479	0.29172	0.353892	0.433418	0.530456	0.642155
t = 6 ms	0.0016001	0.00205456	0.00263811	0.00338739	0.00434949	0.00558483	0.00717102	0.00920767	0.0118227	0.0151802	0.0194908	0.0250247	0.0321281	0.0412443	0.0529398	0.067936	0.0871469	0.11172	0.143075	0.18292	0.233216	0.296011	0.373012	0.464702	0.568785	0.678073	0.778835	0.852036	0.879736	0.854438	0.783788	0.685891	0.579957	0.47993	0.393253	0.322533	0.267684	0.227493	0.200541	0.185661	0.18215	0.189846	0.209156	0.241035	0.286904	0.348433	0.427039	0.522887	0.633174
t = 7 ms	0.00152314	0.00195574	0.00251122	0.00322447	0.00414029	0.00531622	0.00682612	0.00876481	0.011254	0.01445	0.0185533	0.023821	0.0305828	0.0392606	0.0503936	0.0646685	0.0829555	0.106347	0.136193	0.174122	0.221999	0.281774	0.355073	0.442355	0.541435	0.645473	0.7414	0.811101	0.8375	0.813463	0.746274	0.653164	0.552426	0.457336	0.374986	0.307867	0.255909	0.217973	0.192728	0.179089	0.176419	0.184603	0.204077	0.235812	0.281228	0.341986	0.419494	0.513927	0.622532
t = 8 ms	0.00143626	0.0018442	0.00236799	0.00304056	0.00390415	0.005013	0.00643678	0.0082649	0.0106122	0.0136259	0.0174951	0.0224624	0.0288385	0.0370213	0.0475193	0.0609801	0.078224	0.100281	0.128426	0.164191	0.209338	0.265704	0.334823	0.417128	0.510561	0.608673	0.699142	0.764891	0.789821	0.767208	0.703923	0.616217	0.521343	0.431825	0.354356	0.2913	0.242602	0.207208	0.183884	0.17164	0.169909	0.178632	0.198279	0.229832	0.274714	0.334573	0.410806	0.503597	0.610258
t = 9 ms	0.00134008	0.00172069	0.00220941	0.00283694	0.00364269	0.00467729	0.00600572	0.00771142	0.00990148	0.0127134	0.0163235	0.0209581	0.0269072	0.0345421	0.0443371	0.0568964	0.0729855	0.0935657	0.119825	0.153196	0.195319	0.247911	0.312403	0.389199	0.476379	0.567929	0.652356	0.713728	0.737031	0.715995	0.657032	0.575308	0.486924	0.403572	0.331507	0.272946	0.227853	0.195268	0.174066	0.163357	0.162657	0.171965	0.191787	0.22312	0.267385	0.326217	0.401	0.491928	0.596382
t = 10 ms	0.00123525	0.00158609	0.00203658	0.00261502	0.00335775	0.00431141	0.00553593	0.0071082	0.00912694	0.0117189	0.0150466	0.0193187	0.0248024	0.0318401	0.0408688	0.0524457	0.0672763	0.0862466	0.110452	0.141212	0.180041	0.22852	0.287968	0.358759	0.439125	0.523524	0.601365	0.657968	0.679497	0.660178	0.605924	0.530718	0.449407	0.372773	0.306595	0.252928	0.211762	0.182232	0.163337	0.154293	0.154706	0.164637	0.184631	0.215702	0.259267	0.316944	0.390104	0.47895	0.580942
t = 11 ms	0.0011225	0.00144132	0.00185069	0.00237634	0.00305127	0.00391789	0.00503064	0.0064594	0.00829388	0.0106492	0.0136732	0.0175554	0.0225386	0.0289338	0.0371385	0.0476587	0.0611357	0.0783745	0.100371	0.128323	0.163609	0.207663	0.261687	0.326019	0.399056	0.475763	0.54652	0.597993	0.617614	0.60014	0.55095	0.482754	0.409048	0.339638	0.279788	0.231383	0.194434	0.168186	0.151764	0.144501	0.146099	0.156685	0.176845	0.207609	0.250388	0.306784	0.378149	0.464699	0.563977
t = 12 ms	0.00100261	0.00128737	0.00165302	0.00212251	0.00272536	0.00349941	0.0044933	0.00576945	0.00740799	0.00951177	0.0122128	0.0156803	0.0201312	0.0258434	0.0331717	0.0425682	0.0546057	0.0700033	0.0896501	0.114617	0.146134	0.185484	0.233739	0.291204	0.356446	0.424973	0.488197	0.534214	0.551805	0.536294	0.492488	0.431744	0.366122	0.304392	0.251268	0.208454	0.175986	0.153221	0.139419	0.13404	0.136884	0.148149	0.168464	0.198873	0.240781	0.295769	0.365172	0.449214	0.545532
t = 13 ms	0.000876379	0.00112529	0.0014449	0.00185529	0.00238223	0.00305884	0.0039276	0.00504308	0.00647533	0.00831424	0.0106752	0.0137061	0.0175967	0.0225897	0.0289954	0.0372089	0.0477309	0.0611899	0.0783634	0.100187	0.127737	0.162133	0.204315	0.254549	0.311586	0.371501	0.426794	0.467066	0.482519	0.469073	0.430933	0.378033	0.320921	0.267273	0.221227	0.184295	0.156537	0.137432	0.12638	0.122973	0.127112	0.139073	0.159524	0.189528	0.230479	0.283935	0.351208	0.432537	0.525655
t = 14 ms	0.000744677	0.000956184	0.00122776	0.00157648	0.00202423	0.00259915	0.00333736	0.00428521	0.00550222	0.00706478	0.00907092	0.0116464	0.0149523	0.0191949	0.024638	0.0316172	0.040558	0.0519945	0.0665872	0.0851318	0.108541	0.13777	0.173615	0.216305	0.26478	0.31571	0.362728	0.397005	0.410228	0.398934	0.366705	0.321987	0.273751	0.228532	0.189867	0.159066	0.136217	0.120921	0.112728	0.111364	0.116838	0.129502	0.150068	0.179611	0.219517	0.271318	0.3363	0.414714	0.504399
t = 15 ms	0.000608394	0.000781193	0.00100307	0.00128797	0.00165378	0.00212348	0.00272659	0.00350097	0.00449526	0.00577185	0.00741085	0.00951496	0.0122158	0.0156821	0.020129	0.025831	0.0331355	0.0424791	0.0544014	0.0695524	0.0886785	0.11256	0.141848	0.176731	0.216346	0.257978	0.296432	0.324506	0.335418	0.326351	0.300237	0.263984	0.224929	0.188429	0.157396	0.132934	0.115157	0.103794	0.0985471	0.0992811	0.106117	0.119483	0.140135	0.169162	0.207936	0.257958	0.320491	0.395794	0.481819
t = 16 ms	0.000468448	0.000601499	0.000772339	0.000991702	0.00127337	0.00163503	0.00209941	0.00269566	0.00346124	0.00444419	0.00570617	0.00732629	0.00940591	0.0120748	0.0154988	0.0198892	0.0255136	0.032708	0.0418881	0.0535544	0.0682819	0.0866715	0.109226	0.136093	0.16661	0.198694	0.228354	0.250058	0.258597	0.251814	0.231978	0.204413	0.174783	0.147232	0.124032	0.106073	0.0934955	0.0861599	0.0839243	0.0867957	0.095008	0.109066	0.12977	0.15822	0.195773	0.243898	0.303825	0.375829	0.457976
t = 17 ms	0.000325782	0.000418313	0.000537124	0.000689679	0.000885564	0.00113708	0.00146003	0.0018747	0.00240712	0.00309071	0.00396836	0.00509507	0.00654134	0.00839744	0.0107787	0.013832	0.0177436	0.022747	0.0291316	0.0372454	0.0474888	0.0602802	0.0759706	0.0946648	0.115908	0.138257	0.158952	0.17416	0.180279	0.175824	0.162384	0.143674	0.123649	0.105216	0.0899948	0.0786574	0.0713716	0.0681299	0.068949	0.0739798	0.0835699	0.0983019	0.119019	0.146829	0.183072	0.22918	0.286352	0.354873	0.432932
t = 18 ms	0.000181353	0.000232862	0.000299001	0.000383924	0.000492967	0.000632979	0.000812756	0.00104359	0.00133997	0.00172051	0.00220907	0.00283628	0.00364138	0.00467462	0.00600021	0.00769995	0.00987746	0.0126629	0.0162174	0.0207349	0.0264387	0.0335626	0.042304	0.0527246	0.0645779	0.077073	0.0886904	0.0973225	0.10099	0.0988894	0.0919227	0.0821736	0.0718673	0.0626605	0.0555102	0.0508679	0.0489284	0.0498179	0.0537123	0.0609074	0.0718643	0.0872428	0.107927	0.135032	0.169875	0.21385	0.268122	0.332984	0.406753
t = 19 ms	3.61271e-05	4.63881e-05	5.95634e-05	7.64809e-05	9.82031e-05	0.000126095	0.000161908	0.000207892	0.000266934	0.000342741	0.000440068	0.000565017	0.000725407	0.000931253	0.00119536	0.00153403	0.00196795	0.00252315	0.00323189	0.00413321	0.00527237	0.00669759	0.00845147	0.0105528	0.0129646	0.0155504	0.0180403	0.0200588	0.0212597	0.0215246	0.0210639	0.0203217	0.0197834	0.0198473	0.0208051	0.0228857	0.0263102	0.0313388	0.0383063	0.0476532	0.0599531	0.0759419	0.0965418	0.122873	0.156228	0.197957	0.249187	0.310221	0.379508
t = 20 ms	-0.000108927	-0.000139866	-0.000179591	-0.000230599	-0.000296094	-0.000380191	-0.000488171	-0.000626817	-0.000804834	-0.0010334	-0.00132684	-0.00170356	-0.00218712	-0.00280769	-0.00360382	-0.00462461	-0.00593221	-0.00760463	-0.00973824	-0.0124489	-0.015869	-0.0201357	-0.0253611	-0.0315693	-0.0385881	-0.0459003	-0.0525275	-0.0571158	-0.0583801	-0.055755	-0.0497205	-0.0414707	-0.0322577	-0.0229407	-0.0138924	-0.00510724	0.00366187	0.0128078	0.0228237	0.0342925	0.0478992	0.0644531	0.0849125	0.110399	0.142176	0.181548	0.229601	0.286647	0.351269
t = 21 ms	-0.000252845	-0.00032466	-0.000416871	-0.000535272	-0.000687302	-0.000882509	-0.00113316	-0.00145499	-0.00186821	-0.00239875	-0.00307991	-0.00395436	-0.00507682	-0.00651734	-0.0083654	-0.010735	-0.0137705	-0.0176531	-0.0226068	-0.028901	-0.0368447	-0.0467589	-0.0589089	-0.0733616	-0.0897372	-0.10687	-0.122544	-0.133688	-0.1374	-0.132436	-0.119961	-0.102794	-0.083912	-0.0654215	-0.0483553	-0.0329296	-0.0188723	-0.00565977	0.00735677	0.0209008	0.0357653	0.0528305	0.0730875	0.0976556	0.127766	0.164674	0.20942	0.262325	0.322111
t = 22 ms	-0.000394672	-0.000506769	-0.000650704	-0.000835519	-0.00107283	-0.00137753	-0.00176877	-0.00227112	-0.00291613	-0.00374427	-0.0048075	-0.00617246	-0.00792454	-0.0101731	-0.0130578	-0.0167566	-0.0214948	-0.0275555	-0.0352883	-0.0451141	-0.0575156	-0.0729952	-0.0919693	-0.114547	-0.140144	-0.166955	-0.191544	-0.209151	-0.215277	-0.208011	-0.189192	-0.163243	-0.134839	-0.107316	-0.0823589	-0.0604018	-0.0411494	-0.0239499	-0.00800249	0.00755293	0.0236141	0.0411283	0.061116	0.0846903	0.113047	0.147387	0.188702	0.237323	0.29211
t = 23 ms	-0.00053347	-0.000684989	-0.000879542	-0.00112935	-0.00145011	-0.00186198	-0.00239081	-0.00306983	-0.00394166	-0.00506105	-0.0064982	-0.00834318	-0.0107114	-0.0137508	-0.01765	-0.0226496	-0.0290542	-0.0372464	-0.047699	-0.060981	-0.0777451	-0.0986712	-0.124324	-0.154853	-0.189474	-0.225757	-0.259073	-0.283005	-0.291496	-0.28198	-0.256958	-0.22242	-0.184704	-0.148351	-0.115682	-0.0873473	-0.0630286	-0.0419501	-0.0231636	-0.00567696	0.0115077	0.0294004	0.049047	0.0715503	0.0980658	0.129737	0.167506	0.211706	0.261346
t = 24 ms	-0.000668323	-0.000858144	-0.00110188	-0.00141484	-0.00181668	-0.00233266	-0.00299517	-0.00384583	-0.00493806	-0.0063404	-0.00814084	-0.0104522	-0.0134191	-0.0172267	-0.0221116	-0.0283751	-0.0363988	-0.046662	-0.059757	-0.0763969	-0.0973997	-0.123618	-0.155759	-0.194013	-0.237403	-0.28289	-0.324684	-0.354764	-0.365555	-0.353856	-0.322812	-0.279935	-0.23318	-0.188258	-0.148109	-0.113593	-0.0843724	-0.0595505	-0.0380379	-0.0187162	-0.000492742	0.0177004	0.0369296	0.0582831	0.0828722	0.111778	0.14589	0.185545	0.229899
t = 25 ms	-0.000798346	-0.0010251	-0.00131625	-0.00169009	-0.00217012	-0.00278647	-0.00357788	-0.00459404	-0.00589876	-0.00757393	-0.00972465	-0.0124857	-0.0160298	-0.0205782	-0.0264135	-0.0338955	-0.0434803	-0.0557402	-0.071383	-0.0912607	-0.11635	-0.14767	-0.186068	-0.231771	-0.283615	-0.337977	-0.387948	-0.423956	-0.436967	-0.423169	-0.386323	-0.335413	-0.279952	-0.226778	-0.179431	-0.138973	-0.105047	-0.0766443	-0.052539	-0.0314938	-0.0123273	0.00608065	0.0248121	0.0449359	0.0675148	0.0935645	0.123916	0.15891	0.197851
t = 26 ms	-0.000922685	-0.00118475	-0.00152125	-0.00195332	-0.00250811	-0.00322046	-0.00413512	-0.00530955	-0.00681747	-0.00875355	-0.0112392	-0.0144303	-0.0185264	-0.0237832	-0.0305273	-0.0391746	-0.0502522	-0.0644217	-0.082501	-0.105475	-0.134473	-0.170672	-0.215052	-0.26788	-0.327809	-0.390657	-0.448448	-0.490128	-0.505266	-0.489463	-0.447076	-0.388492	-0.324714	-0.263662	-0.209446	-0.163326	-0.124925	-0.0931285	-0.0665837	-0.0439411	-0.0239378	-0.00540735	0.0127422	0.0315556	0.0520425	0.0751488	0.101645	0.131873	0.165287
t = 27 ms	-0.00104053	-0.00133607	-0.00171554	-0.0022028	-0.00282844	-0.00363178	-0.00466326	-0.00598768	-0.0076882	-0.00987155	-0.0126747	-0.0162733	-0.0208926	-0.0268208	-0.0344263	-0.0441781	-0.0566705	-0.0726497	-0.0930382	-0.118947	-0.151648	-0.192473	-0.242523	-0.302102	-0.369695	-0.440588	-0.505792	-0.552849	-0.570006	-0.552308	-0.504676	-0.438827	-0.367178	-0.298672	-0.237964	-0.186497	-0.143883	-0.108905	-0.080092	-0.0559919	-0.0352678	-0.0167136	0.000766769	0.0181887	0.0365043	0.0565854	0.0791393	0.104507	0.132292
t = 28 ms	-0.00115112	-0.00147806	-0.00189787	-0.00243691	-0.00312904	-0.00401775	-0.00515886	-0.00662404	-0.00850529	-0.0109207	-0.0140218	-0.0180028	-0.0231131	-0.0296713	-0.038085	-0.0488732	-0.0626934	-0.0803709	-0.102926	-0.131588	-0.167766	-0.21293	-0.268302	-0.334217	-0.409001	-0.487444	-0.559605	-0.611712	-0.630766	-0.611296	-0.558749	-0.486092	-0.407069	-0.331583	-0.264802	-0.208343	-0.161805	-0.12388	-0.092988	-0.0675833	-0.0462633	-0.0277898	-0.0110686	0.00488086	0.0209484	0.0379281	0.0564604	0.0768833	0.0989524
t = 29 ms	-0.00125373	-0.00160982	-0.00206704	-0.00265413	-0.00340796	-0.00437589	-0.00561872	-0.0072145	-0.00926344	-0.0118941	-0.0152716	-0.0196076	-0.0251733	-0.0323162	-0.0414799	-0.0532298	-0.0682819	-0.0875352	-0.112101	-0.143318	-0.182722	-0.231912	-0.292222	-0.364016	-0.445473	-0.530922	-0.609541	-0.666335	-0.687154	-0.666046	-0.608946	-0.529983	-0.444131	-0.362187	-0.289791	-0.228727	-0.178582	-0.137966	-0.1052	-0.0786555	-0.0568729	-0.0385895	-0.0227198	-0.00832329	0.00542277	0.0192306	0.0336709	0.0490766	0.0653548
t = 30 ms	-0.0013477	-0.00173048	-0.00222198	-0.00285307	-0.00366341	-0.00470389	-0.00603988	-0.00775527	-0.00995779	-0.0127857	-0.0164163	-0.0210773	-0.0270602	-0.0347384	-0.0445891	-0.0572197	-0.0734	-0.0940965	-0.120504	-0.154061	-0.196418	-0.249297	-0.314128	-0.391307	-0.478877	-0.570743	-0.655278	-0.716367	-0.738808	-0.716207	-0.654947	-0.57022	-0.47813	-0.390289	-0.312775	-0.247523	-0.194114	-0.151081	-0.116662	-0.0891527	-0.0670479	-0.0490685	-0.0341442	-0.0213801	-0.0100255	0.000546306	0.010833	0.0211605	0.0315868
t = 31 ms	-0.00143244	-0.00183928	-0.00236168	-0.00303246	-0.00389374	-0.00499965	-0.00641963	-0.00824288	-0.0105839	-0.0135896	-0.0174485	-0.0224025	-0.0287616	-0.0369226	-0.0473926	-0.0608173	-0.078015	-0.100013	-0.128081	-0.163748	-0.208769	-0.264972	-0.333882	-0.415916	-0.508998	-0.606652	-0.696523	-0.761489	-0.785397	-0.761457	-0.696457	-0.606547	-0.508848	-0.415713	-0.333611	-0.264617	-0.208307	-0.163151	-0.127311	-0.0990228	-0.0767429	-0.059185	-0.0453008	-0.0342474	-0.0253502	-0.0180721	-0.0119914	-0.00679134	-0.00226396
t = 32 ms	-0.0015074	-0.00193554	-0.00248527	-0.00319115	-0.00409751	-0.00526129	-0.00675558	-0.00867424	-0.0111377	-0.0143007	-0.0183616	-0.0235749	-0.0302668	-0.0388548	-0.0498727	-0.064	-0.0820977	-0.105247	-0.134784	-0.172318	-0.219694	-0.27884	-0.351357	-0.437688	-0.535646	-0.638421	-0.733015	-0.801415	-0.826627	-0.801511	-0.733214	-0.638735	-0.536095	-0.4383	-0.352171	-0.279906	-0.22108	-0.174109	-0.137093	-0.108218	-0.0859158	-0.0688995	-0.056151	-0.0468843	-0.0405061	-0.0365725	-0.0347408	-0.0347053	-0.0361096
t = 33 ms	-0.00157211	-0.00201863	-0.00259197	-0.00332815	-0.00427342	-0.00548716	-0.00704561	-0.00904664	-0.0116159	-0.0149147	-0.0191499	-0.024587	-0.0315662	-0.0405229	-0.0520138	-0.0667476	-0.0856223	-0.109765	-0.14057	-0.179716	-0.229127	-0.290812	-0.366444	-0.456483	-0.558653	-0.665851	-0.764525	-0.835893	-0.862239	-0.836118	-0.764989	-0.666583	-0.5597	-0.457911	-0.368342	-0.293299	-0.232358	-0.183894	-0.145957	-0.116697	-0.0945281	-0.0781758	-0.0666579	-0.0592517	-0.0554493	-0.0549039	-0.0573542	-0.0625081	-0.0698625
t = 34 ms	-0.00162618	-0.00208805	-0.00268111	-0.00344261	-0.00442039	-0.00567587	-0.00728791	-0.00935776	-0.0120154	-0.0154276	-0.0198085	-0.0254326	-0.0326518	-0.0419166	-0.0538027	-0.0690432	-0.088567	-0.11354	-0.145405	-0.185897	-0.237007	-0.300815	-0.379049	-0.472188	-0.577876	-0.688771	-0.790857	-0.864711	-0.892011	-0.865064	-0.791585	-0.689921	-0.57952	-0.474428	-0.382027	-0.304717	-0.242079	-0.192455	-0.15386	-0.124419	-0.102545	-0.0869801	-0.076787	-0.071312	-0.0701373	-0.0730161	-0.0797716	-0.0901273	-0.103436
t = 35 ms	-0.00166927	-0.00214338	-0.00275215	-0.00353383	-0.00453752	-0.00582626	-0.00748102	-0.00960572	-0.0123338	-0.0158364	-0.0203334	-0.0261065	-0.0335169	-0.0430272	-0.0552283	-0.0708726	-0.0909138	-0.116549	-0.149258	-0.190823	-0.243288	-0.308787	-0.389095	-0.484704	-0.593198	-0.707041	-0.81185	-0.887692	-0.915764	-0.888172	-0.812842	-0.708606	-0.595435	-0.487753	-0.393148	-0.314097	-0.250189	-0.199747	-0.160764	-0.131354	-0.109936	-0.0952819	-0.0865064	-0.0830299	-0.084529	-0.0908603	-0.101934	-0.117491	-0.136743
t = 36 ms	-0.00170112	-0.00218428	-0.00280467	-0.00360127	-0.00462411	-0.00593745	-0.00762379	-0.00978903	-0.0125691	-0.0161386	-0.0207214	-0.0266047	-0.0341566	-0.0438484	-0.0562822	-0.0722252	-0.0926488	-0.118773	-0.152106	-0.194464	-0.247931	-0.314681	-0.396523	-0.493959	-0.604529	-0.720554	-0.827381	-0.9047	-0.933356	-0.905307	-0.828634	-0.722531	-0.607354	-0.49781	-0.401642	-0.321388	-0.256648	-0.205736	-0.166638	-0.137471	-0.116673	-0.103054	-0.0957866	-0.0943718	-0.0985849	-0.108389	-0.123783	-0.144529	-0.169698
t = 37 ms	-0.00172157	-0.00221053	-0.00283838	-0.00364454	-0.00467968	-0.0060088	-0.0077154	-0.00990666	-0.0127202	-0.0163326	-0.0209704	-0.0269244	-0.034567	-0.0443753	-0.0569586	-0.0730931	-0.0937621	-0.1202	-0.153934	-0.196802	-0.250911	-0.318463	-0.401291	-0.4999	-0.611803	-0.729233	-0.837361	-0.91564	-0.944689	-0.916373	-0.838872	-0.731617	-0.61521	-0.504544	-0.407463	-0.326552	-0.261423	-0.210395	-0.17146	-0.142751	-0.122736	-0.110273	-0.104601	-0.105306	-0.112267	-0.125556	-0.145262	-0.171171	-0.202217
t = 38 ms	-0.00173049	-0.00222199	-0.00285309	-0.00366344	-0.00470394	-0.00603995	-0.0077554	-0.00995802	-0.0127861	-0.0164172	-0.0210791	-0.0270639	-0.0347462	-0.0446053	-0.0572538	-0.073472	-0.0942482	-0.120823	-0.154732	-0.197822	-0.252212	-0.320116	-0.403373	-0.502497	-0.614985	-0.733034	-0.841741	-0.920457	-0.949704	-0.921312	-0.843506	-0.735819	-0.618967	-0.507924	-0.410586	-0.329567	-0.264496	-0.213707	-0.175211	-0.147174	-0.128104	-0.116917	-0.112925	-0.115804	-0.12554	-0.142317	-0.166317	-0.197348	-0.234216
t = 39 ms	-0.00172787	-0.00221863	-0.00284877	-0.00365789	-0.00469682	-0.00603081	-0.00774366	-0.00994295	-0.0127668	-0.0163924	-0.0210472	-0.027023	-0.0346936	-0.0445378	-0.0571672	-0.0733608	-0.0941056	-0.120641	-0.154498	-0.197523	-0.251831	-0.319632	-0.402765	-0.501741	-0.614065	-0.731945	-0.840506	-0.919135	-0.948388	-0.920112	-0.842522	-0.735126	-0.618611	-0.507938	-0.411002	-0.330425	-0.265858	-0.215661	-0.177883	-0.15073	-0.132766	-0.12297	-0.120737	-0.125839	-0.13837	-0.158629	-0.186892	-0.222995	-0.265615
t = 40 ms	-0.00171376	-0.00220051	-0.00282551	-0.00362802	-0.00465845	-0.00598155	-0.00768041	-0.00986173	-0.0126625	-0.0162585	-0.0208753	-0.0268023	-0.0344103	-0.044174	-0.0567003	-0.0727616	-0.093337	-0.119655	-0.153236	-0.19591	-0.249775	-0.317023	-0.399478	-0.497649	-0.609061	-0.725988	-0.833682	-0.911702	-0.940768	-0.912798	-0.835944	-0.729557	-0.614161	-0.504601	-0.408719	-0.329132	-0.265511	-0.21626	-0.179472	-0.153412	-0.13671	-0.128418	-0.128019	-0.135386	-0.150725	-0.174451	-0.206937	-0.248047	-0.296333
t = 41 ms	-0.00168828	-0.00216779	-0.0027835	-0.00357408	-0.00458919	-0.00589262	-0.00756622	-0.00971511	-0.0124742	-0.0160168	-0.0205649	-0.0264038	-0.0338986	-0.0435173	-0.0558573	-0.0716799	-0.0919493	-0.117876	-0.150958	-0.192997	-0.246062	-0.312311	-0.393542	-0.490256	-0.600017	-0.715217	-0.82133	-0.898224	-0.926912	-0.899437	-0.823832	-0.719165	-0.605659	-0.497947	-0.403764	-0.325706	-0.263471	-0.21551	-0.179982	-0.155221	-0.139932	-0.133252	-0.134756	-0.144423	-0.162575	-0.189744	-0.226401	-0.272439	-0.326293
t = 42 ms	-0.00165163	-0.00212074	-0.00272308	-0.0034965	-0.00448958	-0.00576471	-0.00740199	-0.00950424	-0.0122035	-0.0156691	-0.0201186	-0.0258307	-0.0331629	-0.0425727	-0.0546449	-0.070124	-0.0899536	-0.115318	-0.147682	-0.188809	-0.240722	-0.305533	-0.385003	-0.47962	-0.587005	-0.699717	-0.803548	-0.878809	-0.906932	-0.880136	-0.806285	-0.704035	-0.593176	-0.488032	-0.396183	-0.320184	-0.259761	-0.21343	-0.179424	-0.156161	-0.142431	-0.137464	-0.140934	-0.152931	-0.173893	-0.204472	-0.245236	-0.296111	-0.355419
t = 43 ms	-0.0016041	-0.0020597	-0.00264471	-0.00339587	-0.00436037	-0.00559881	-0.00718896	-0.00923071	-0.0118523	-0.0152182	-0.0195395	-0.0250873	-0.0322085	-0.0413475	-0.0530722	-0.0681059	-0.0873648	-0.111999	-0.143432	-0.183375	-0.233795	-0.296742	-0.373926	-0.465823	-0.570124	-0.679605	-0.78047	-0.853604	-0.880978	-0.855041	-0.783435	-0.684282	-0.576809	-0.474935	-0.386036	-0.312612	-0.254419	-0.210046	-0.177817	-0.156242	-0.14421	-0.141051	-0.146544	-0.160892	-0.184653	-0.218598	-0.263395	-0.319004	-0.383637
t = 44 ms	-0.00154603	-0.00198513	-0.00254896	-0.00327293	-0.00420251	-0.00539611	-0.00692869	-0.00889652	-0.0114232	-0.0146672	-0.0188321	-0.024179	-0.0310424	-0.0398505	-0.0511508	-0.0656402	-0.0842018	-0.107944	-0.138239	-0.176737	-0.225331	-0.286	-0.360391	-0.448966	-0.549497	-0.655027	-0.752265	-0.822792	-0.84924	-0.824336	-0.75545	-0.660053	-0.55668	-0.458755	-0.373403	-0.303051	-0.24749	-0.205392	-0.175183	-0.15548	-0.145278	-0.144014	-0.151579	-0.168292	-0.194833	-0.232092	-0.280836	-0.341062	-0.410877
t = 45 ms	-0.00147783	-0.00189756	-0.00243652	-0.00312855	-0.00401712	-0.00515807	-0.00662305	-0.00850407	-0.0109192	-0.0140202	-0.0180014	-0.0231124	-0.029673	-0.0380926	-0.0488944	-0.0627446	-0.0804875	-0.103183	-0.132141	-0.168941	-0.215392	-0.273385	-0.344497	-0.429168	-0.525272	-0.626161	-0.719136	-0.786596	-0.811947	-0.788243	-0.722534	-0.631523	-0.532934	-0.439612	-0.358379	-0.291576	-0.239032	-0.199511	-0.171554	-0.153895	-0.145645	-0.146356	-0.156035	-0.175118	-0.20441	-0.244921	-0.297517	-0.362229	-0.43707
t = 46 ms	-0.00139998	-0.00179761	-0.00230818	-0.00296376	-0.00380553	-0.00488638	-0.00627419	-0.00805614	-0.0103441	-0.0132817	-0.0170532	-0.021895	-0.02811	-0.0360862	-0.046319	-0.0594397	-0.076248	-0.097748	-0.125181	-0.160042	-0.204048	-0.258987	-0.326355	-0.40657	-0.497621	-0.593211	-0.681317	-0.745272	-0.769363	-0.747018	-0.684919	-0.598896	-0.505744	-0.417643	-0.341073	-0.278273	-0.229111	-0.192454	-0.166967	-0.151514	-0.145329	-0.148085	-0.15991	-0.181361	-0.213367	-0.257058	-0.313397	-0.382455	-0.462152
t = 47 ms	-0.00131305	-0.00168598	-0.00216484	-0.00277971	-0.00356921	-0.00458294	-0.00588457	-0.00755586	-0.00970174	-0.0124569	-0.0159942	-0.0205354	-0.0263644	-0.0338453	-0.0434427	-0.0557486	-0.0715132	-0.091678	-0.117408	-0.150104	-0.191377	-0.242907	-0.306093	-0.381331	-0.466737	-0.556408	-0.639074	-0.69911	-0.721788	-0.700951	-0.642872	-0.562401	-0.475302	-0.393006	-0.32161	-0.26324	-0.217803	-0.184277	-0.161464	-0.148365	-0.144347	-0.149211	-0.163206	-0.187015	-0.221688	-0.268476	-0.328441	-0.401691	-0.48606
t = 48 ms	-0.00121762	-0.00156345	-0.00200751	-0.00257769	-0.00330981	-0.00424987	-0.0054569	-0.00700673	-0.00899665	-0.0115516	-0.0148318	-0.0190429	-0.0244484	-0.0313855	-0.0402854	-0.051697	-0.0663159	-0.0850153	-0.108875	-0.139196	-0.17747	-0.225255	-0.283852	-0.353627	-0.432835	-0.516008	-0.5927	-0.648431	-0.669553	-0.650363	-0.596685	-0.522296	-0.441821	-0.365875	-0.300131	-0.246587	-0.205192	-0.175046	-0.155094	-0.144485	-0.142725	-0.149747	-0.165927	-0.192072	-0.229359	-0.279153	-0.342614	-0.419889	-0.508735
t = 49 ms	-0.00111436	-0.00143087	-0.00183727	-0.00235909	-0.00302913	-0.00388946	-0.00499413	-0.00641253	-0.0082337	-0.010572	-0.013574	-0.017428	-0.022375	-0.0287239	-0.036869	-0.0473129	-0.0606921	-0.0778058	-0.0996424	-0.127392	-0.162421	-0.206155	-0.259785	-0.323649	-0.396151	-0.472291	-0.542517	-0.593587	-0.613019	-0.595604	-0.546678	-0.478857	-0.405534	-0.336439	-0.276786	-0.228432	-0.191372	-0.164831	-0.14791	-0.139911	-0.140488	-0.149708	-0.168079	-0.196533	-0.236367	-0.289066	-0.355883	-0.437008	-0.530121
t = 50 ms	-0.00100398	-0.00128913	-0.00165528	-0.00212542	-0.00272908	-0.0035042	-0.00449945	-0.00577735	-0.00741813	-0.00952479	-0.0122295	-0.0157017	-0.0201587	-0.0258787	-0.0332171	-0.0426265	-0.0546804	-0.0700991	-0.0897728	-0.114774	-0.146334	-0.185738	-0.234059	-0.291603	-0.356935	-0.425558	-0.48887	-0.534954	-0.552575	-0.537051	-0.493198	-0.432386	-0.366694	-0.304904	-0.251739	-0.208905	-0.176442	-0.153709	-0.139969	-0.134687	-0.137666	-0.149115	-0.169672	-0.200395	-0.242705	-0.298198	-0.368221	-0.453005	-0.550166
t = 51 ms	-0.000887234	-0.00113923	-0.0014628	-0.00187827	-0.00241174	-0.00309672	-0.00397624	-0.00510554	-0.00655553	-0.00841722	-0.0108074	-0.0138759	-0.0178146	-0.0228695	-0.0293545	-0.0376698	-0.0483221	-0.0619479	-0.0793342	-0.101429	-0.129319	-0.164143	-0.206849	-0.257708	-0.315458	-0.376127	-0.432126	-0.472934	-0.488636	-0.475107	-0.436609	-0.383201	-0.325567	-0.271488	-0.225164	-0.188144	-0.16051	-0.141764	-0.131336	-0.128858	-0.134291	-0.147987	-0.170716	-0.203661	-0.248363	-0.30653	-0.3796	-0.467845	-0.56882
t = 52 ms	-0.000764919	-0.000982175	-0.00126114	-0.00161933	-0.00207925	-0.0026698	-0.00342807	-0.00440169	-0.00565178	-0.00725681	-0.00931748	-0.0119629	-0.0153587	-0.0197167	-0.0253077	-0.0324766	-0.0416605	-0.0534079	-0.0683975	-0.0874464	-0.111493	-0.141518	-0.17834	-0.222196	-0.272	-0.324337	-0.372672	-0.40795	-0.421638	-0.410193	-0.377299	-0.331639	-0.282436	-0.23642	-0.197246	-0.166292	-0.143689	-0.129082	-0.122075	-0.122474	-0.130401	-0.14635	-0.171225	-0.206335	-0.253338	-0.31405	-0.389997	-0.481492	-0.586039
t = 53 ms	-0.000637865	-0.000819034	-0.00105166	-0.00135036	-0.00173389	-0.00222635	-0.00285867	-0.00367056	-0.00471301	-0.00605145	-0.00776984	-0.00997587	-0.0128076	-0.0164417	-0.0211041	-0.0270823	-0.0347407	-0.044537	-0.057037	-0.0729224	-0.092976	-0.118016	-0.148727	-0.185308	-0.226859	-0.270538	-0.310912	-0.340443	-0.352036	-0.342751	-0.315672	-0.27805	-0.237594	-0.199941	-0.168176	-0.143502	-0.126097	-0.115754	-0.112257	-0.115589	-0.126031	-0.144228	-0.171215	-0.208424	-0.257626	-0.320745	-0.39939	-0.493916	-0.60178
t = 54 ms	-0.000506931	-0.000650912	-0.000835787	-0.00107317	-0.00137797	-0.00176935	-0.00227187	-0.00291711	-0.00374558	-0.00480928	-0.00617493	-0.00792814	-0.0101786	-0.0130668	-0.0167721	-0.0215232	-0.0276097	-0.0353952	-0.0453297	-0.057955	-0.0738935	-0.0937962	-0.118209	-0.147293	-0.180338	-0.215096	-0.247263	-0.270871	-0.280301	-0.273237	-0.252145	-0.222799	-0.191346	-0.162298	-0.138153	-0.119931	-0.107858	-0.101877	-0.101955	-0.108255	-0.121223	-0.14165	-0.170703	-0.209934	-0.261227	-0.326605	-0.407761	-0.505089	-0.616007
t = 55 ms	-0.000373002	-0.000478943	-0.000614975	-0.000789642	-0.00101392	-0.00130189	-0.00167165	-0.00214642	-0.00275601	-0.00353868	-0.00454354	-0.00583356	-0.00748946	-0.00961459	-0.012341	-0.0158369	-0.0203155	-0.0260443	-0.0333545	-0.042645	-0.0543744	-0.0690224	-0.0869927	-0.108408	-0.132752	-0.158384	-0.182156	-0.199702	-0.206917	-0.202121	-0.187146	-0.166259	-0.144006	-0.123748	-0.107382	-0.0957405	-0.0890969	-0.0875471	-0.091244	-0.10053	-0.116019	-0.138645	-0.169708	-0.210877	-0.264142	-0.331624	-0.415093	-0.514986	-0.628684
t = 56 ms	-0.000236977	-0.000304284	-0.000390708	-0.000501679	-0.000644167	-0.000827123	-0.00106204	-0.00136367	-0.00175096	-0.00224821	-0.00288662	-0.00370621	-0.00475825	-0.00610841	-0.00784059	-0.0100617	-0.0129071	-0.016547	-0.0211919	-0.0270955	-0.0345498	-0.043861	-0.055288	-0.068914	-0.0844212	-0.100784	-0.116028	-0.127416	-0.132379	-0.129882	-0.121115	-0.108811	-0.0958931	-0.0845509	-0.0760717	-0.0710957	-0.0699437	-0.0728659	-0.0802008	-0.0924733	-0.110461	-0.135245	-0.168251	-0.211262	-0.266373	-0.335796	-0.421375	-0.523585	-0.639782
t = 57 ms	-9.97692e-05	-0.000128106	-0.000164491	-0.000211211	-0.000271199	-0.000348226	-0.000447128	-0.000574117	-0.000737169	-0.000946517	-0.0012153	-0.00156035	-0.00200328	-0.00257172	-0.00330103	-0.00423622	-0.00543436	-0.00696719	-0.00892356	-0.0114108	-0.0145528	-0.0184806	-0.0233074	-0.0290765	-0.0356695	-0.0426812	-0.0493229	-0.0544978	-0.0571858	-0.0570044	-0.0544935	-0.0508407	-0.0473303	-0.0449709	-0.0444334	-0.0461639	-0.0505296	-0.0579349	-0.0689042	-0.0841438	-0.104594	-0.131481	-0.166353	-0.211104	-0.267927	-0.339119	-0.426595	-0.530868	-0.649275
t = 58 ms	3.77043e-05	4.84132e-05	6.21638e-05	7.98197e-05	0.00010249	0.0001316	0.000168976	0.000216967	0.000278585	0.000357699	0.000459269	0.00058966	0.000757027	0.000971804	0.00124732	0.00160053	0.00205288	0.00263121	0.00336856	0.00430432	0.00548293	0.00694894	0.00873517	0.0108384	0.0131773	0.0155349	0.0175136	0.0185655	0.0181592	0.0160245	0.0122721	0.00726368	0.00135675	-0.00527369	-0.0126801	-0.0211134	-0.0309865	-0.0428569	-0.0574335	-0.0756023	-0.0984653	-0.127387	-0.164037	-0.210416	-0.268808	-0.341592	-0.430746	-0.536821	-0.657141
t = 59 ms	0.000174527	0.000224097	0.000287746	0.000369472	0.00047441	0.000609152	0.000782162	0.0010043	0.00128953	0.00165574	0.0021259	0.00272949	0.00350426	0.00449855	0.00577413	0.00740964	0.00950466	0.0121842	0.0156025	0.019945	0.0254238	0.0322581	0.0406262	0.0505646	0.0617932	0.0734764	0.0840356	0.0912864	0.0931537	0.0887175	0.0787365	0.0651142	0.0498427	0.0342752	0.0189754	0.00388709	-0.0114468	-0.0277349	-0.0458684	-0.06691	-0.0921192	-0.122996	-0.161329	-0.209215	-0.269026	-0.343216	-0.433823	-0.541432	-0.663362
t = 60 ms	0.000309789	0.000397776	0.000510754	0.00065582	0.000842088	0.00108126	0.00138835	0.00178266	0.00228894	0.00293897	0.00377353	0.00484491	0.00622016	0.00798508	0.0102493	0.0131525	0.0168714	0.0216281	0.0276968	0.0354074	0.0451373	0.0572787	0.0721535	0.0898378	0.109855	0.130758	0.149801	0.163181	0.167299	0.160591	0.144457	0.122326	0.0978046	0.0734122	0.0503216	0.0286703	0.00795817	-0.0126716	-0.0342884	-0.0581278	-0.0856028	-0.118345	-0.158252	-0.207516	-0.268591	-0.343996	-0.435823	-0.544693	-0.667924
t = 61 ms	0.000442593	0.0005683	0.000729711	0.000936966	0.00120309	0.00154479	0.00198353	0.00254688	0.0032702	0.00419889	0.00539122	0.0069219	0.00888671	0.0114083	0.0146432	0.018791	0.0241044	0.0309006	0.0395715	0.0505888	0.0644927	0.0818448	0.103108	0.128398	0.157044	0.187	0.214373	0.233774	0.240103	0.231168	0.208999	0.178519	0.144924	0.111877	0.0811501	0.0530709	0.0270986	0.00223189	-0.0227721	-0.0493165	-0.0789622	-0.113466	-0.154832	-0.205339	-0.267513	-0.343935	-0.436747	-0.546599	-0.670817
t = 62 ms	0.000572062	0.000734542	0.000943169	0.00121105	0.00155502	0.00199667	0.00256376	0.0032919	0.00422681	0.00542717	0.00696828	0.00894673	0.0114863	0.0147455	0.0189267	0.0242879	0.0311557	0.0399401	0.0511479	0.065389	0.0833619	0.105794	0.133286	0.16599	0.203049	0.241831	0.277326	0.302597	0.311085	0.299983	0.271934	0.233322	0.19089	0.149416	0.111257	0.0769272	0.0458472	0.016876	-0.0113969	-0.0405358	-0.0722436	-0.108396	-0.151095	-0.202701	-0.265805	-0.343043	-0.436597	-0.547149	-0.672036
t = 63 ms	0.000697343	0.000895405	0.00114972	0.00147627	0.00189556	0.00243394	0.00312522	0.00401282	0.00515247	0.00661571	0.00849432	0.010906	0.0140018	0.0179747	0.0230717	0.029607	0.0379789	0.0486872	0.0623499	0.0797103	0.101621	0.128968	0.162487	0.202366	0.247566	0.294889	0.338244	0.369197	0.379776	0.366582	0.332848	0.286374	0.235398	0.18578	0.140443	0.100082	0.06408	0.0311637	-0.000238325	-0.0318445	-0.0654921	-0.103169	-0.147068	-0.199623	-0.263482	-0.341328	-0.435378	-0.546343	-0.67158
t = 64 ms	0.000817612	0.00104983	0.00134801	0.00173088	0.00222249	0.00285372	0.00366422	0.00470491	0.00604111	0.00775671	0.00995932	0.012787	0.0164166	0.0210748	0.0270508	0.0347133	0.0445291	0.0570844	0.0731037	0.0934589	0.119149	0.151216	0.19052	0.237287	0.290303	0.345825	0.396727	0.433137	0.445727	0.430526	0.391342	0.337327	0.278158	0.220732	0.168516	0.122382	0.0816775	0.0450013	0.0106303	-0.0232996	-0.058752	-0.0978194	-0.142777	-0.196124	-0.260558	-0.338801	-0.433099	-0.544188	-0.669449
t = 65 ms	0.000932083	0.00119682	0.00153674	0.00197321	0.00253365	0.00325326	0.00417724	0.00536362	0.0068869	0.0088427	0.0113537	0.0145773	0.0187151	0.0240254	0.0308381	0.0395734	0.0507636	0.0650768	0.0833391	0.106545	0.135833	0.172391	0.217202	0.270525	0.33098	0.394307	0.452393	0.493999	0.508504	0.491399	0.447031	0.385846	0.318888	0.254042	0.195295	0.143683	0.0985247	0.0582987	0.0211387	-0.014956	-0.0520664	-0.0923803	-0.138248	-0.192224	-0.25705	-0.335474	-0.429769	-0.540691	-0.665653
t = 66 ms	0.00104001	0.0013354	0.00171468	0.00220169	0.00282702	0.00362995	0.00466092	0.00598468	0.00768434	0.0098666	0.0126683	0.0162652	0.0208821	0.0268073	0.0344089	0.0441557	0.0566416	0.0726122	0.0929893	0.118882	0.151563	0.192355	0.242359	0.301863	0.369332	0.440019	0.504879	0.551385	0.5677	0.548803	0.499554	0.431616	0.357323	0.285494	0.220603	0.163846	0.114513	0.0709703	0.0312195	-0.00686657	-0.0454766	-0.0868846	-0.133507	-0.187945	-0.252974	-0.331363	-0.425401	-0.535863	-0.6602
t = 67 ms	0.00114069	0.00146467	0.00188068	0.00241483	0.0031007	0.00398136	0.00511214	0.00656404	0.00842825	0.0108218	0.0138947	0.0178398	0.0229037	0.0294025	0.0377399	0.0484303	0.062125	0.0796418	0.101992	0.130392	0.166236	0.21098	0.265827	0.331097	0.40511	0.482663	0.553844	0.604923	0.622929	0.602366	0.54857	0.47434	0.393216	0.314884	0.244278	0.182742	0.129539	0.0829352	0.0408092	0.000918731	-0.0390221	-0.081364	-0.128579	-0.183308	-0.248348	-0.326483	-0.420009	-0.529719	-0.653105
t = 68 ms	0.00123348	0.00158381	0.00203365	0.00261126	0.00335292	0.00430521	0.00552797	0.00709797	0.00911381	0.011702	0.015025	0.0192909	0.0247667	0.0317941	0.0408098	0.0523697	0.0671784	0.0861201	0.110288	0.140998	0.179759	0.228143	0.287455	0.35804	0.438083	0.521964	0.598972	0.654267	0.673836	0.651741	0.593762	0.513742	0.426333	0.342024	0.266167	0.200248	0.143507	0.0941182	0.0498485	0.00835285	-0.0327407	-0.0758487	-0.12349	-0.178334	-0.243192	-0.320852	-0.413611	-0.522275	-0.644388
t = 69 ms	0.00131777	0.00169205	0.00217263	0.00278971	0.00358205	0.00459942	0.00590574	0.00758304	0.00973664	0.0125017	0.0160517	0.0206092	0.0264592	0.0339669	0.0435987	0.0559486	0.0717693	0.0920056	0.117825	0.150634	0.192045	0.243737	0.307103	0.382517	0.468039	0.55767	0.639972	0.699101	0.720093	0.696613	0.63484	0.54957	0.456463	0.366738	0.286132	0.216255	0.156331	0.10445	0.0582823	0.015392	-0.0266674	-0.0703675	-0.118263	-0.173044	-0.237524	-0.314487	-0.406225	-0.513554	-0.63407
t = 70 ms	0.00139303	0.00178869	0.00229672	0.00294905	0.00378664	0.00486212	0.00624305	0.00801614	0.0102927	0.0132158	0.0169685	0.0217863	0.0279705	0.0359069	0.0460888	0.0591442	0.0758685	0.0972606	0.124555	0.159238	0.203014	0.25766	0.324648	0.404372	0.494788	0.589553	0.676585	0.739139	0.761405	0.736694	0.671542	0.581596	0.483416	0.388871	0.304045	0.230662	0.167929	0.113867	0.0660606	0.0219961	-0.0208348	-0.0649477	-0.112923	-0.167459	-0.231364	-0.307409	-0.397872	-0.503576	-0.622177
t = 71 ms	0.00145879	0.00187313	0.00240514	0.00308826	0.00396539	0.00509164	0.00653776	0.00839456	0.0107786	0.0138396	0.0177696	0.0228147	0.0292908	0.037602	0.0482645	0.0619362	0.07945	0.101852	0.130435	0.166756	0.212599	0.269824	0.339976	0.423468	0.518159	0.617412	0.708577	0.774127	0.797512	0.771732	0.703638	0.609618	0.50702	0.408285	0.319796	0.24338	0.178232	0.122314	0.0731384	0.0281287	-0.0152731	-0.0596147	-0.107491	-0.161599	-0.224734	-0.29964	-0.388576	-0.49237	-0.60874
t = 72 ms	0.00151464	0.00194483	0.00249721	0.00320648	0.00411719	0.00528656	0.00678803	0.0087159	0.0111912	0.0143694	0.0184498	0.0236881	0.0304121	0.0390414	0.0501121	0.0643071	0.0824914	0.105751	0.135428	0.17314	0.220738	0.280155	0.352994	0.439685	0.538007	0.641072	0.73575	0.803847	0.828188	0.801508	0.730926	0.633461	0.527129	0.424858	0.333287	0.254331	0.187177	0.12974	0.079476	0.0337575	-0.0100092	-0.0543918	-0.101989	-0.155486	-0.217652	-0.291201	-0.378362	-0.479963	-0.593791
t = 73 ms	0.00156022	0.00200336	0.00257237	0.00330298	0.0042411	0.00544565	0.00699231	0.00897821	0.011528	0.0148019	0.019005	0.024401	0.0313274	0.0402164	0.0516203	0.0662425	0.0849741	0.108934	0.139504	0.178351	0.227382	0.288587	0.36362	0.452923	0.55421	0.660388	0.757935	0.828116	0.853243	0.82584	0.75324	0.652979	0.543622	0.43849	0.344437	0.26345	0.194713	0.136105	0.0850396	0.0388544	-0.00506715	-0.0493004	-0.0964367	-0.149139	-0.210141	-0.282115	-0.367256	-0.466387	-0.577369
t = 74 ms	0.00159527	0.00204836	0.00263015	0.00337717	0.00433637	0.00556798	0.00714938	0.00917989	0.011787	0.0151344	0.019432	0.0249491	0.0320311	0.0411198	0.0527798	0.0677305	0.0868829	0.111381	0.142638	0.182357	0.23249	0.295071	0.371791	0.463102	0.56667	0.675243	0.774999	0.846787	0.872528	0.844579	0.770444	0.668055	0.556398	0.449101	0.353181	0.270685	0.200798	0.141374	0.0898009	0.0433955	-0.000467811	-0.0443599	-0.0908531	-0.142577	-0.202222	-0.272408	-0.355288	-0.451676	-0.559513
t = 75 ms	0.00161958	0.00207958	0.00267023	0.00342864	0.00440245	0.00565283	0.00725833	0.00931978	0.0119666	0.015365	0.0197281	0.0253293	0.0325192	0.0417464	0.0535841	0.0687626	0.0882069	0.113078	0.144812	0.185136	0.236033	0.299569	0.377459	0.470164	0.575314	0.685551	0.786843	0.859753	0.88593	0.857619	0.782441	0.678603	0.565385	0.45663	0.35947	0.275996	0.205399	0.145521	0.0937379	0.0473616	0.00377124	-0.0395871	-0.0852555	-0.13582	-0.193917	-0.262105	-0.342486	-0.435867	-0.540268
t = 76 ms	0.00163302	0.00209683	0.00269239	0.00345709	0.00443898	0.00569974	0.00731856	0.00939711	0.0120659	0.0154925	0.0198918	0.0255395	0.032789	0.0420928	0.0540288	0.0693332	0.0889388	0.114016	0.146014	0.186673	0.237992	0.302056	0.380593	0.474069	0.580096	0.691256	0.793404	0.866944	0.893377	0.864889	0.789164	0.684566	0.570536	0.461037	0.363271	0.279358	0.208494	0.148527	0.0968344	0.050738	0.00763578	-0.0349967	-0.0796598	-0.128886	-0.185246	-0.251231	-0.328884	-0.418999	-0.519681
t = 77 ms	0.00163553	0.00210006	0.00269652	0.0034624	0.0044458	0.0057085	0.0073298	0.00941155	0.0120845	0.0155163	0.0199223	0.0255787	0.0328394	0.0421575	0.0541118	0.0694398	0.0890755	0.114192	0.146238	0.18696	0.238358	0.302521	0.381179	0.474802	0.580996	0.692333	0.794651	0.868327	0.894837	0.866357	0.790586	0.685918	0.571828	0.462305	0.36457	0.280756	0.210073	0.150382	0.0990808	0.0535148	0.011115	-0.0306009	-0.0740806	-0.121792	-0.176232	-0.239813	-0.314515	-0.401112	-0.497801
t = 78 ms	0.00162712	0.00208926	0.00268267	0.00344461	0.00442295	0.00567916	0.00729213	0.00936318	0.0120224	0.0154366	0.01982	0.0254473	0.0326706	0.0419408	0.0538337	0.0690829	0.0886178	0.113605	0.145487	0.185999	0.237134	0.300967	0.379222	0.472365	0.578017	0.688788	0.790593	0.863911	0.890317	0.86203	0.786713	0.682665	0.569266	0.460437	0.363368	0.280191	0.210135	0.151084	0.100473	0.0556865	0.0142015	-0.0264097	-0.0685308	-0.114555	-0.166896	-0.227879	-0.299413	-0.382251	-0.474683
t = 79 ms	0.00160789	0.00206457	0.00265095	0.00340389	0.00437067	0.00561203	0.00720594	0.00925251	0.0118802	0.0152541	0.0195857	0.0251465	0.0322845	0.041445	0.0531974	0.0682663	0.0875703	0.112262	0.143767	0.183801	0.234331	0.29741	0.374741	0.466785	0.57119	0.680659	0.781271	0.853741	0.879864	0.851954	0.777586	0.674843	0.562879	0.455455	0.359683	0.277678	0.208688	0.15064	0.101014	0.0572524	0.0168913	-0.0224305	-0.0630218	-0.107192	-0.157259	-0.215457	-0.283615	-0.362461	-0.450382
t = 80 ms	0.00157799	0.00202617	0.00260165	0.00334058	0.00428939	0.00550766	0.00707193	0.00908043	0.0116593	0.0149704	0.0192214	0.0246788	0.0316841	0.0406743	0.052208	0.0669968	0.0859417	0.110174	0.141093	0.180383	0.229974	0.291879	0.367773	0.458106	0.560573	0.668012	0.766763	0.837902	0.863566	0.836215	0.763282	0.662518	0.552723	0.447406	0.35355	0.273242	0.205753	0.149061	0.100712	0.0582165	0.019184	-0.0186683	-0.0575634	-0.0997161	-0.147344	-0.202576	-0.267158	-0.34179	-0.424957
t = 81 ms	0.00153764	0.00197437	0.00253514	0.00325518	0.00417972	0.00536685	0.00689113	0.00884829	0.0113612	0.0145877	0.01873	0.0240479	0.030874	0.0396344	0.0508733	0.065284	0.0837445	0.107358	0.137486	0.175771	0.224094	0.284418	0.358372	0.446397	0.546247	0.650944	0.747179	0.816516	0.841548	0.814932	0.743912	0.645787	0.538878	0.436353	0.345022	0.266924	0.20136	0.146371	0.0995826	0.0585874	0.0210822	-0.0151257	-0.0521639	-0.0921434	-0.137171	-0.189266	-0.250081	-0.320286	-0.39847
t = 82 ms	0.00148716	0.00190955	0.00245191	0.00314831	0.0040425	0.00519065	0.00666488	0.00855778	0.0109882	0.0141087	0.0181151	0.0232584	0.0298604	0.0383331	0.049203	0.0631406	0.0809951	0.103833	0.132972	0.17	0.216737	0.275081	0.346607	0.431743	0.528318	0.629581	0.722666	0.78974	0.813974	0.788264	0.719621	0.624776	0.52145	0.422382	0.334164	0.258776	0.195548	0.142599	0.0976453	0.0583778	0.0225923	-0.0118032	-0.0468301	-0.0844869	-0.126762	-0.175555	-0.232423	-0.298002	-0.370984
t = 83 ms	0.0014269	0.00183217	0.00235256	0.00302074	0.00387869	0.00498032	0.00639482	0.00821102	0.010543	0.013537	0.0173811	0.0223159	0.0286504	0.0367799	0.0472093	0.0605821	0.0777132	0.0996256	0.127584	0.163112	0.207955	0.263935	0.332564	0.414251	0.506915	0.60408	0.6934	0.75777	0.781043	0.756405	0.690585	0.599637	0.500566	0.405597	0.321061	0.248862	0.188367	0.137781	0.0949267	0.0576053	0.0237235	-0.00869865	-0.0415672	-0.0767595	-0.116137	-0.161475	-0.214225	-0.274989	-0.342566
t = 84 ms	0.00135729	0.0017428	0.00223779	0.00287338	0.00368948	0.00473737	0.00608287	0.00781047	0.0100287	0.0128767	0.0165332	0.0212273	0.0272528	0.0349857	0.0449064	0.0576268	0.0739222	0.0947657	0.121361	0.155155	0.197811	0.25106	0.316342	0.394046	0.482191	0.57462	0.659591	0.720833	0.74299	0.719583	0.657013	0.570552	0.476378	0.386122	0.30581	0.237259	0.179876	0.131962	0.0914587	0.0562911	0.0244883	-0.00580792	-0.0363791	-0.068973	-0.105317	-0.147055	-0.19553	-0.251303	-0.313284
t = 85 ms	0.00127883	0.00164205	0.00210843	0.00270727	0.0034762	0.00446351	0.00573123	0.00735896	0.00944892	0.0121323	0.0155774	0.0200002	0.0256774	0.0329632	0.0423104	0.0542955	0.0696489	0.0892875	0.114345	0.146186	0.186376	0.236547	0.298055	0.371268	0.45432	0.54141	0.621476	0.67919	0.700085	0.678058	0.619142	0.537728	0.449058	0.364096	0.288522	0.224055	0.170141	0.125192	0.0872782	0.0544608	0.024902	-0.00312473	-0.031268	-0.0611387	-0.0943229	-0.132326	-0.176379	-0.227	-0.28321
t = 86 ms	0.00119206	0.00153063	0.00196537	0.00252358	0.00324033	0.00416065	0.00534235	0.00685964	0.00880779	0.0113091	0.0145205	0.0186431	0.0239351	0.0307266	0.0394396	0.0506114	0.0649231	0.0832291	0.106586	0.136267	0.17373	0.220497	0.277833	0.346079	0.423497	0.504682	0.579322	0.633131	0.652627	0.632122	0.577239	0.501395	0.418801	0.339677	0.269323	0.209347	0.159239	0.117528	0.0824272	0.0521436	0.0249828	-0.000640756	-0.0262351	-0.053267	-0.0831749	-0.117321	-0.156816	-0.202135	-0.252414
t = 87 ms	0.00109758	0.00140932	0.0018096	0.00232357	0.00298352	0.0038309	0.00491894	0.00631597	0.00810972	0.0104128	0.0133696	0.0171656	0.0220381	0.0282913	0.0363137	0.0466002	0.0597775	0.0766327	0.0981389	0.125467	0.159961	0.203022	0.255814	0.318652	0.389936	0.46469	0.533421	0.582977	0.600946	0.582092	0.531595	0.461808	0.385818	0.313038	0.248351	0.193244	0.147253	0.109034	0.0769522	0.049372	0.0247516	0.00165416	-0.0212802	-0.0453675	-0.0718928	-0.102069	-0.136885	-0.176769	-0.22097
t = 88 ms	0.000996048	0.00127895	0.0016422	0.00210863	0.00270752	0.00347652	0.0044639	0.0057317	0.00735952	0.00944954	0.0121329	0.0155776	0.0199994	0.0256742	0.0329545	0.0422894	0.0542477	0.0695438	0.0890605	0.113861	0.145164	0.184242	0.23215	0.289177	0.353869	0.421711	0.484091	0.529075	0.545399	0.528316	0.482526	0.419241	0.350339	0.284365	0.225755	0.175862	0.134274	0.0997779	0.0709041	0.0461821	0.0242315	0.00377192	-0.0164019	-0.0374493	-0.0604967	-0.0866029	-0.116631	-0.15096	-0.188956
t = 89 ms	0.000888157	0.00114042	0.00146432	0.00188022	0.00241425	0.00309994	0.00398038	0.00511085	0.00656235	0.00842597	0.0108186	0.0138903	0.0178331	0.0228932	0.0293849	0.0377086	0.0483717	0.0620109	0.0794136	0.101528	0.12944	0.164285	0.207005	0.257855	0.315542	0.37604	0.43167	0.471793	0.486368	0.471163	0.43037	0.373989	0.312611	0.25386	0.201695	0.157327	0.120398	0.089834	0.0643376	0.0426127	0.023448	0.00572605	-0.0115977	-0.0295208	-0.0490061	-0.0709543	-0.0960996	-0.124769	-0.156446
t = 90 ms	0.000774645	0.000994663	0.00127717	0.00163992	0.00210569	0.00270375	0.00347166	0.00445765	0.00572364	0.00734908	0.00943595	0.012115	0.0155539	0.0199673	0.0256293	0.0328893	0.0421895	0.0540856	0.0692641	0.088552	0.112897	0.143289	0.18055	0.224902	0.275218	0.327988	0.376516	0.411524	0.424257	0.411024	0.375486	0.326362	0.272895	0.221735	0.176339	0.137772	0.105728	0.0792805	0.0573109	0.0387055	0.0224285	0.00753145	-0.00686423	-0.0215898	-0.0374404	-0.0551551	-0.0753355	-0.0982559	-0.12352
t = 91 ms	0.000656285	0.000842686	0.00108203	0.00138935	0.00178396	0.00229064	0.00294122	0.00377656	0.00484911	0.0062262	0.00799421	0.0102639	0.0131774	0.0169165	0.0217134	0.027864	0.0357433	0.0458217	0.0586812	0.075022	0.0956478	0.121396	0.152964	0.190541	0.233172	0.277883	0.319005	0.348679	0.359488	0.348311	0.318247	0.276687	0.231462	0.18821	0.149866	0.117337	0.090372	0.0681995	0.0498853	0.0345042	0.021202	0.00920432	-0.00219725	-0.0136636	-0.0258188	-0.0392372	-0.0543855	-0.0714839	-0.0902554
t = 92 ms	0.00053388	0.000685515	0.000880217	0.00113022	0.00145123	0.00186341	0.00239264	0.00307218	0.00394469	0.00506493	0.00650319	0.00834959	0.0107197	0.0137613	0.0176636	0.0226671	0.0290767	0.0372754	0.0477365	0.0610296	0.0778086	0.098755	0.124436	0.155006	0.189688	0.226066	0.259527	0.283683	0.292503	0.283449	0.259044	0.225302	0.188597	0.153518	0.122459	0.0961649	0.0744425	0.0566768	0.0421246	0.0300547	0.0197992	0.0107619	0.00240825	-0.00574919	-0.0141605	-0.0232328	-0.0332959	-0.0445152	-0.0567333
t = 93 ms	0.000408256	0.000524211	0.0006731	0.000864276	0.00110975	0.00142494	0.00182965	0.00234929	0.00301649	0.00387314	0.00497297	0.00638491	0.0081973	0.0105233	0.0135073	0.0173334	0.0222349	0.0285045	0.036504	0.0466694	0.0595004	0.0755184	0.0951573	0.118536	0.145061	0.172885	0.198485	0.216978	0.223754	0.216877	0.198278	0.172558	0.144592	0.117897	0.0943087	0.0744065	0.0580553	0.0448006	0.0340947	0.0254044	0.0182519	0.0122223	0.00695787	0.00214699	-0.00248425	-0.00717408	-0.0121136	-0.0174126	-0.0230338
t = 94 ms	0.000280262	0.000359863	0.000462073	0.000593312	0.000761826	0.000978201	0.00125603	0.00161275	0.00207078	0.00265885	0.00341387	0.00438314	0.00562733	0.00722406	0.00927255	0.0118992	0.015264	0.0195679	0.0250596	0.0320381	0.0408466	0.0518433	0.0653262	0.0813774	0.0995909	0.118701	0.13629	0.149012	0.153706	0.149045	0.13636	0.11881	0.0997472	0.0815904	0.0656093	0.0522143	0.0413287	0.0326615	0.0258634	0.0206022	0.0165928	0.0136044	0.0114577	0.0100187	0.00919106	0.00890689	0.00911454	0.00976052	0.0107621
t = 95 ms	0.000150756	0.000193575	0.000248554	0.00031915	0.000409795	0.000526186	0.000675631	0.000867518	0.0011139	0.00143023	0.00183636	0.00235774	0.00302701	0.00388591	0.00498782	0.00640071	0.0082107	0.0105259	0.01348	0.017234	0.0219726	0.0278886	0.0351429	0.0437803	0.0535841	0.063876	0.0733606	0.0802423	0.0828284	0.0804103	0.0737071	0.0644228	0.0543655	0.0448454	0.0365585	0.0297437	0.0243834	0.0203516	0.0174994	0.0156976	0.0148555	0.0149275	0.0159141	0.0178598	0.0208468	0.0249779	0.0303415	0.0369408	0.044573
t = 96 ms	2.0607e-05	2.646e-05	3.39752e-05	4.3625e-05	5.60155e-05	7.1925e-05	9.23529e-05	0.000118582	0.00015226	0.0001955	0.000251015	0.000322285	0.000413769	0.000531177	0.000681807	0.000874954	0.0011224	0.00143894	0.0018429	0.00235638	0.00300481	0.00381495	0.00480957	0.0059964	0.00734871	0.00877891	0.0101179	0.0111309	0.0115982	0.011433	0.0107411	0.00976234	0.00875414	0.00791208	0.00735578	0.00715148	0.00734092	0.00796371	0.00907209	0.0107407	0.0130737	0.0162112	0.0203337	0.0256646	0.0324643	0.0410067	0.0515201	0.0640645	0.0783176
t = 97 ms	-0.000109316	-0.000140364	-0.000180231	-0.000231421	-0.000297149	-0.000381545	-0.000489911	-0.000629051	-0.000807703	-0.00103708	-0.00133157	-0.00170964	-0.00219492	-0.00281772	-0.00361672	-0.00464119	-0.00595357	-0.00763221	-0.00977395	-0.0124954	-0.01593	-0.0202169	-0.025471	-0.0317218	-0.0388063	-0.0462224	-0.0530149	-0.0578605	-0.0595085	-0.0574249	-0.0521162	-0.0448042	-0.0367796	-0.0289592	-0.0217991	-0.0154053	-0.00967689	-0.00440904	0.000651244	0.00578181	0.0112814	0.0174751	0.0247232	0.0334271	0.0440251	0.0569613	0.0726035	0.0910683	0.111914
t = 98 ms	-0.000238146	-0.000305786	-0.000392636	-0.000504154	-0.000647345	-0.000831204	-0.00106728	-0.0013704	-0.0017596	-0.0022593	-0.00290086	-0.00372448	-0.00478169	-0.00613847	-0.00787911	-0.010111	-0.0129701	-0.0166271	-0.0212932	-0.0272223	-0.0347056	-0.0440467	-0.055497	-0.069123	-0.0845734	-0.100761	-0.115617	-0.126272	-0.130017	-0.125704	-0.114445	-0.0989114	-0.0819295	-0.0655193	-0.0507071	-0.0377701	-0.0265487	-0.0166739	-0.00769388	0.000870984	0.00951231	0.0187389	0.0290892	0.0411416	0.0555106	0.0728095	0.0935447	0.117889	0.145282
t = 99 ms	-0.000365029	-0.000468706	-0.00060183	-0.000772763	-0.000992245	-0.00127406	-0.00163592	-0.00210054	-0.0026971	-0.00346304	-0.00444641	-0.00570885	-0.00732933	-0.009409	-0.012077	-0.015498	-0.0198805	-0.025486	-0.0326382	-0.0417264	-0.0531973	-0.0675161	-0.0850689	-0.105958	-0.129648	-0.154476	-0.177272	-0.193648	-0.199459	-0.192949	-0.175829	-0.152198	-0.126393	-0.101522	-0.0791717	-0.0597884	-0.0431545	-0.0287394	-0.0158948	-0.0039424	0.00779977	0.0200218	0.0334382	0.048802	0.0669023	0.0885196	0.114297	0.144463	0.17834
t = 100 ms	-0.000489122	-0.000628045	-0.000806425	-0.00103547	-0.00132956	-0.00170719	-0.00219206	-0.00281463	-0.00361399	-0.00464032	-0.00595799	-0.0076496	-0.00982098	-0.0126076	-0.0161827	-0.0207667	-0.0266389	-0.0341501	-0.0437338	-0.0559118	-0.0712826	-0.0904697	-0.113991	-0.141984	-0.173732	-0.207009	-0.237572	-0.259543	-0.267373	-0.258713	-0.235861	-0.204309	-0.169873	-0.136724	-0.107	-0.0813084	-0.0593767	-0.0405155	-0.0238843	-0.00860992	0.00617634	0.0213426	0.0377763	0.0564023	0.0781816	0.104059	0.134814	0.170728	0.211008
t = 101 ms	-0.000609607	-0.00078275	-0.00100507	-0.00129053	-0.00165707	-0.00212772	-0.00273202	-0.00350795	-0.00450422	-0.00578336	-0.00742562	-0.00953392	-0.0122402	-0.0157133	-0.020169	-0.0258821	-0.0332009	-0.0425623	-0.0545068	-0.0696847	-0.0888419	-0.112756	-0.142072	-0.176962	-0.216534	-0.258014	-0.296117	-0.32352	-0.33331	-0.322563	-0.294142	-0.254897	-0.21208	-0.170891	-0.134003	-0.102182	-0.0751004	-0.0519147	-0.031597	-0.0130845	0.00467361	0.0227193	0.042109	0.0639362	0.0893301	0.119398	0.15505	0.196622	0.243207
t = 102 ms	-0.000725689	-0.000931803	-0.00119646	-0.00153628	-0.00197262	-0.00253288	-0.00325226	-0.00417594	-0.00536192	-0.00688464	-0.00883962	-0.0113494	-0.014571	-0.0187054	-0.0240096	-0.0308107	-0.0395231	-0.0506672	-0.0648862	-0.0829543	-0.10576	-0.134227	-0.169126	-0.210662	-0.257772	-0.307155	-0.352523	-0.385159	-0.396836	-0.384076	-0.350288	-0.30363	-0.252734	-0.203795	-0.159998	-0.122266	-0.0902148	-0.0628523	-0.0389698	-0.0173208	0.00332189	0.024169	0.0464415	0.0713969	0.100329	0.134503	0.174958	0.222083	0.274858
t = 103 ms	-0.000836608	-0.00107423	-0.00137933	-0.00177109	-0.00227412	-0.00292002	-0.00374936	-0.00481422	-0.00618147	-0.00793693	-0.0101907	-0.0130841	-0.0167981	-0.0215645	-0.0276794	-0.03552	-0.045564	-0.0584115	-0.0748038	-0.0956336	-0.121925	-0.154744	-0.194978	-0.242863	-0.297175	-0.35411	-0.406418	-0.444053	-0.457533	-0.442847	-0.40393	-0.350184	-0.291564	-0.235215	-0.184812	-0.141423	-0.104613	-0.0732471	-0.0459422	-0.0212755	0.00215	0.0257078	0.050778	0.0787773	0.111159	0.149343	0.194494	0.247052	0.305883
t = 104 ms	-0.000941637	-0.00120909	-0.00155249	-0.00199344	-0.00255962	-0.00328661	-0.00422006	-0.0054186	-0.0069575	-0.00893334	-0.0114701	-0.0147267	-0.0189069	-0.0242717	-0.0311543	-0.0399792	-0.0512842	-0.0657445	-0.0841948	-0.10764	-0.137231	-0.174171	-0.219456	-0.273354	-0.334485	-0.398571	-0.45745	-0.499819	-0.515003	-0.498492	-0.454714	-0.394253	-0.328315	-0.264943	-0.208277	-0.159523	-0.118195	-0.0830221	-0.0524569	-0.0249076	0.00118499	0.0273505	0.0551222	0.0860702	0.121803	0.163888	0.213614	0.271467	0.336207
t = 105 ms	-0.00104009	-0.0013355	-0.00171482	-0.00220187	-0.00282725	-0.00363024	-0.0046613	-0.00598516	-0.00768496	-0.00986739	-0.0126694	-0.0162665	-0.0208838	-0.0268095	-0.0344117	-0.0441593	-0.0566464	-0.0726186	-0.092998	-0.118894	-0.15158	-0.192382	-0.242402	-0.301936	-0.36946	-0.440248	-0.505287	-0.552091	-0.568872	-0.550648	-0.50231	-0.435549	-0.362746	-0.292784	-0.230237	-0.176442	-0.130864	-0.0921048	-0.05846	-0.0281789	0.00045194	0.0291105	0.0594765	0.0932673	0.13224	0.178106	0.232273	0.295272	0.365756
t = 106 ms	-0.00113134	-0.00145266	-0.00186525	-0.00239503	-0.00307527	-0.00394871	-0.00507021	-0.00651021	-0.00835913	-0.010733	-0.0137808	-0.0176935	-0.0227159	-0.0291614	-0.0374305	-0.0480333	-0.0616158	-0.0789892	-0.101156	-0.129324	-0.164878	-0.209259	-0.263667	-0.328424	-0.401873	-0.478871	-0.549618	-0.600531	-0.61879	-0.598974	-0.546407	-0.473803	-0.39463	-0.318552	-0.250546	-0.192065	-0.142532	-0.100428	-0.0639017	-0.0310539	-2.62581e-05	0.0309998	0.0638427	0.10036	0.142452	0.191968	0.250428	0.318407	0.394455
t = 107 ms	-0.00121478	-0.0015598	-0.00200283	-0.00257168	-0.00330209	-0.00423995	-0.00544417	-0.00699038	-0.00897566	-0.0115246	-0.0147972	-0.0189985	-0.0243913	-0.0313122	-0.0401912	-0.051576	-0.0661603	-0.0848151	-0.108617	-0.138863	-0.177038	-0.224693	-0.283114	-0.352648	-0.431514	-0.514192	-0.590157	-0.644827	-0.664434	-0.64316	-0.586719	-0.508766	-0.42376	-0.342079	-0.269068	-0.206287	-0.153118	-0.107929	-0.0687364	-0.0335007	-0.000229093	0.0330284	0.0682211	0.10734	0.15242	0.205443	0.268036	0.340818	0.422235
t = 108 ms	-0.00128988	-0.00165624	-0.00212666	-0.00273068	-0.00350625	-0.0045021	-0.00578077	-0.00742257	-0.0095306	-0.0122372	-0.0157121	-0.0201731	-0.0258993	-0.0332482	-0.0426761	-0.0547648	-0.0702508	-0.090059	-0.115333	-0.147448	-0.187984	-0.238586	-0.300619	-0.374451	-0.458193	-0.545982	-0.626644	-0.684693	-0.705512	-0.682921	-0.622988	-0.540213	-0.449948	-0.363212	-0.285681	-0.219012	-0.162547	-0.114553	-0.0729229	-0.0354905	-0.000138611	0.0352048	0.0726111	0.114197	0.162125	0.218501	0.285057	0.362449	0.449025
t = 109 ms	-0.00135618	-0.00174137	-0.00223596	-0.00287102	-0.00368645	-0.00473348	-0.00607787	-0.00780405	-0.0100204	-0.0128661	-0.0165196	-0.0212099	-0.0272304	-0.0349569	-0.0448695	-0.0575794	-0.0738613	-0.0946875	-0.12126	-0.155026	-0.197646	-0.250848	-0.316069	-0.393695	-0.48174	-0.574041	-0.658847	-0.719877	-0.741761	-0.718003	-0.654982	-0.567942	-0.473024	-0.381814	-0.300277	-0.230154	-0.170753	-0.12025	-0.076425	-0.0369984	0.000260424	0.0375353	0.0770108	0.12092	0.171546	0.231114	0.30145	0.383248	0.474758
t = 110 ms	-0.00141324	-0.00181463	-0.00233003	-0.00299182	-0.00384156	-0.00493264	-0.0063336	-0.00813241	-0.010442	-0.0134074	-0.0172147	-0.0221023	-0.0283761	-0.0364278	-0.0467573	-0.0600021	-0.076969	-0.0986715	-0.126362	-0.161549	-0.205961	-0.261402	-0.329367	-0.410259	-0.502008	-0.598191	-0.686563	-0.750156	-0.772953	-0.748185	-0.682498	-0.591777	-0.492842	-0.397765	-0.31276	-0.23964	-0.17768	-0.124977	-0.0792117	-0.0380033	0.000980396	0.0400244	0.0814168	0.127499	0.180665	0.243252	0.317175	0.403162	0.499371
t = 111 ms	-0.00146071	-0.00187559	-0.00240831	-0.00309232	-0.00397061	-0.00509835	-0.00654636	-0.0084056	-0.0107928	-0.0138578	-0.017793	-0.0228448	-0.0293294	-0.0376515	-0.0483281	-0.0620177	-0.0795546	-0.101986	-0.130607	-0.166976	-0.21288	-0.270183	-0.340431	-0.42404	-0.51887	-0.618282	-0.709618	-0.775341	-0.798893	-0.773278	-0.705364	-0.611568	-0.509276	-0.410962	-0.323049	-0.247406	-0.18328	-0.128698	-0.0812572	-0.0384881	0.00203072	0.0426745	0.0858248	0.133921	0.189463	0.254886	0.332194	0.422142	0.522801
t = 112 ms	-0.00149831	-0.00192387	-0.00247029	-0.00317192	-0.00407281	-0.00522957	-0.00671486	-0.00862196	-0.0110706	-0.0142145	-0.0182509	-0.0234328	-0.0300843	-0.0386206	-0.049572	-0.063614	-0.0816023	-0.104611	-0.133969	-0.171274	-0.218359	-0.277137	-0.349193	-0.434953	-0.532222	-0.63419	-0.727872	-0.795278	-0.819423	-0.793128	-0.723439	-0.627194	-0.522224	-0.421325	-0.331079	-0.253401	-0.187513	-0.131384	-0.0825413	-0.0384399	0.00341775	0.0454857	0.0902286	0.140175	0.197919	0.265991	0.346471	0.440141	0.544987
t = 113 ms	-0.00152581	-0.00195918	-0.00251563	-0.00323013	-0.00414756	-0.00532555	-0.00683809	-0.00878019	-0.0112738	-0.0144754	-0.0185859	-0.0238628	-0.0306364	-0.0393293	-0.0504817	-0.0647814	-0.0830999	-0.106531	-0.136427	-0.174417	-0.222367	-0.282222	-0.3556	-0.442933	-0.541986	-0.645821	-0.741216	-0.809848	-0.834419	-0.807617	-0.736615	-0.63856	-0.531609	-0.428788	-0.3368	-0.257586	-0.19035	-0.133014	-0.0830494	-0.03785	0.00514471	0.048456	0.094621	0.146247	0.206014	0.276537	0.359968	0.457112	0.565873
t = 114 ms	-0.00154305	-0.00198131	-0.00254405	-0.00326663	-0.00419442	-0.00538572	-0.00691536	-0.0088794	-0.0114012	-0.014639	-0.0187959	-0.0241324	-0.0309826	-0.0397737	-0.0510521	-0.0655134	-0.0840388	-0.107735	-0.137969	-0.176388	-0.224879	-0.285411	-0.359617	-0.447936	-0.548106	-0.65311	-0.749575	-0.818969	-0.843797	-0.816662	-0.744817	-0.645601	-0.537375	-0.433309	-0.340176	-0.259936	-0.191772	-0.133575	-0.0827727	-0.0367142	0.00721163	0.0515812	0.0989933	0.152124	0.213729	0.2865	0.372653	0.473012	0.585405
t = 115 ms	-0.00154995	-0.00199017	-0.00255543	-0.00328123	-0.00421317	-0.00540979	-0.00694627	-0.00891908	-0.0114521	-0.0147044	-0.0188799	-0.0242403	-0.0311211	-0.0399515	-0.0512803	-0.0658062	-0.0844144	-0.108216	-0.138585	-0.177176	-0.225884	-0.286686	-0.361223	-0.449935	-0.55055	-0.656019	-0.752906	-0.822595	-0.847509	-0.820218	-0.748003	-0.648282	-0.539493	-0.434863	-0.34119	-0.260435	-0.191768	-0.133059	-0.0817081	-0.0350326	0.00961535	0.0548549	0.103335	0.157791	0.221044	0.295854	0.384492	0.4878	0.603532
t = 116 ms	-0.00154648	-0.00198572	-0.00254971	-0.00327389	-0.00420375	-0.0053977	-0.00693074	-0.00889915	-0.0114265	-0.0146715	-0.0188377	-0.0241861	-0.0310515	-0.0398622	-0.0511657	-0.0656591	-0.0842257	-0.107974	-0.138276	-0.17678	-0.225378	-0.286044	-0.360414	-0.448927	-0.549314	-0.654541	-0.751201	-0.820716	-0.845546	-0.818274	-0.746165	-0.646594	-0.537957	-0.433447	-0.339839	-0.259083	-0.19034	-0.131468	-0.0798586	-0.0328095	0.0123495	0.0582684	0.107635	0.163234	0.22794	0.304573	0.395453	0.501436	0.620205
t = 117 ms	-0.00153271	-0.00196803	-0.002527	-0.00324473	-0.00416631	-0.00534962	-0.00686901	-0.00881989	-0.0113248	-0.0145408	-0.0186699	-0.0239707	-0.0307749	-0.0395072	-0.05071	-0.0650743	-0.0834755	-0.107013	-0.137044	-0.175205	-0.223371	-0.283496	-0.357202	-0.444925	-0.544414	-0.648697	-0.744484	-0.813359	-0.837936	-0.81086	-0.739328	-0.640561	-0.532786	-0.429075	-0.336136	-0.255891	-0.187496	-0.128812	-0.0772327	-0.030054	0.0154045	0.0618108	0.111881	0.168436	0.234397	0.312635	0.405509	0.513884	0.635381
t = 118 ms	-0.00150874	-0.00193726	-0.00248749	-0.003194	-0.00410117	-0.00526598	-0.00676161	-0.00868198	-0.0111477	-0.0143135	-0.018378	-0.0235959	-0.0302937	-0.0388895	-0.0499171	-0.0640568	-0.0821703	-0.105339	-0.134901	-0.172465	-0.219878	-0.279062	-0.351616	-0.437964	-0.535894	-0.638539	-0.732814	-0.800589	-0.824744	-0.798037	-0.727551	-0.630233	-0.524024	-0.421785	-0.330111	-0.250883	-0.183256	-0.125107	-0.073845	-0.026779	0.0187677	0.0654691	0.116058	0.173381	0.240398	0.320015	0.414629	0.525109	0.649018
t = 119 ms	-0.00147478	-0.00189365	-0.00243149	-0.00312209	-0.00400884	-0.00514743	-0.00660938	-0.00848652	-0.0108967	-0.0139912	-0.0179642	-0.0230647	-0.0296117	-0.0380139	-0.0487933	-0.0626147	-0.0803204	-0.102968	-0.131864	-0.168582	-0.214927	-0.272779	-0.343697	-0.4281	-0.52382	-0.624146	-0.716283	-0.782505	-0.806075	-0.779908	-0.710925	-0.615692	-0.511738	-0.411631	-0.321808	-0.244095	-0.17765	-0.120377	-0.0697156	-0.023002	0.0224233	0.0692283	0.120151	0.178054	0.245922	0.326693	0.422789	0.535081	0.661079
t = 120 ms	-0.00143106	-0.00183752	-0.00235942	-0.00302955	-0.00389	-0.00499484	-0.00641347	-0.00823496	-0.0105737	-0.0135765	-0.0174317	-0.022381	-0.028734	-0.0368871	-0.0473469	-0.0607586	-0.0779395	-0.0999155	-0.127955	-0.163585	-0.208556	-0.264692	-0.333507	-0.415405	-0.508283	-0.605625	-0.695013	-0.759242	-0.782066	-0.756606	-0.689575	-0.597043	-0.496019	-0.398688	-0.311288	-0.235576	-0.170717	-0.114653	-0.0648702	-0.0187447	0.0263526	0.0730713	0.124143	0.182437	0.250952	0.332648	0.429963	0.543771	0.671529
t = 121 ms	-0.00137791	-0.00176928	-0.00227179	-0.00291703	-0.00374554	-0.00480935	-0.00617528	-0.00792913	-0.010181	-0.0130723	-0.0167844	-0.0215498	-0.0276668	-0.0355172	-0.0455886	-0.0585022	-0.0750449	-0.0962047	-0.123203	-0.157509	-0.20081	-0.25486	-0.321118	-0.399972	-0.489395	-0.583111	-0.66916	-0.730969	-0.752892	-0.728301	-0.663654	-0.574423	-0.476979	-0.383049	-0.298625	-0.225385	-0.162504	-0.107974	-0.0593396	-0.0140324	0.030534	0.0769791	0.128018	0.186513	0.25547	0.33786	0.436131	0.551152	0.680338
t = 122 ms	-0.00131572	-0.00168941	-0.00216925	-0.00278536	-0.00357647	-0.00459226	-0.00589654	-0.00757122	-0.00972146	-0.0124822	-0.0160267	-0.0205771	-0.026418	-0.033914	-0.0435307	-0.0558614	-0.0716574	-0.0918621	-0.117641	-0.150399	-0.191745	-0.243355	-0.30662	-0.381911	-0.467292	-0.556765	-0.638907	-0.697889	-0.718763	-0.695194	-0.633349	-0.547993	-0.454756	-0.364824	-0.283909	-0.213594	-0.153068	-0.100384	-0.0531602	-0.00889451	0.0349432	0.0809309	0.131755	0.190265	0.259459	0.342311	0.441272	0.557202	0.68748
t = 123 ms	-0.00124491	-0.00159849	-0.0020525	-0.00263546	-0.00338399	-0.00434511	-0.00557919	-0.00716375	-0.00919827	-0.0118105	-0.0151642	-0.0194696	-0.0249962	-0.0320888	-0.041188	-0.052855	-0.0678009	-0.0869181	-0.11131	-0.142305	-0.181424	-0.230256	-0.290115	-0.36135	-0.442128	-0.526773	-0.604469	-0.660234	-0.679918	-0.657521	-0.598871	-0.517939	-0.429504	-0.344143	-0.267243	-0.200285	-0.142475	-0.091936	-0.0463729	-0.00336403	0.0395533	0.0849044	0.135337	0.193675	0.262902	0.345983	0.445367	0.561901	0.692931
t = 124 ms	-0.00116598	-0.00149715	-0.00192237	-0.00246837	-0.00316945	-0.00406963	-0.00522548	-0.00670957	-0.00861511	-0.0110617	-0.0142028	-0.0182353	-0.0234115	-0.0300544	-0.0385767	-0.049504	-0.0635023	-0.0814075	-0.104253	-0.133282	-0.169921	-0.215656	-0.271718	-0.338433	-0.414082	-0.493344	-0.566087	-0.618269	-0.636629	-0.615543	-0.560464	-0.484471	-0.401401	-0.321148	-0.248744	-0.18555	-0.130796	-0.0826869	-0.0390234	0.00252269	0.0443351	0.0888754	0.138743	0.196726	0.265782	0.348863	0.448401	0.565232	0.696675
t = 125 ms	-0.00107949	-0.00138609	-0.00177977	-0.00228526	-0.00293433	-0.00376774	-0.00483784	-0.00621185	-0.00797602	-0.0102411	-0.0131492	-0.0168826	-0.0216748	-0.0278249	-0.035715	-0.0458317	-0.0587916	-0.0753684	-0.096519	-0.123395	-0.157315	-0.199656	-0.251557	-0.313319	-0.383347	-0.456712	-0.524027	-0.572284	-0.589197	-0.569552	-0.518393	-0.447821	-0.37064	-0.296	-0.228538	-0.169492	-0.118114	-0.0727002	-0.0311618	0.00872615	0.0492571	0.0928188	0.141952	0.1994	0.268086	0.350935	0.450361	0.567182	0.698696
t = 126 ms	-0.00098602	-0.00126607	-0.00162567	-0.0020874	-0.00268027	-0.00344152	-0.00441897	-0.005674	-0.00728543	-0.0093544	-0.0120107	-0.0154208	-0.0197981	-0.0254157	-0.0326226	-0.0418634	-0.0537011	-0.0688427	-0.0881618	-0.11271	-0.143693	-0.182367	-0.229772	-0.28618	-0.350135	-0.417128	-0.478579	-0.522597	-0.53795	-0.519867	-0.472948	-0.408242	-0.337436	-0.268871	-0.206765	-0.152219	-0.104514	-0.0620446	-0.0228419	0.015204	0.0542859	0.096708	0.144943	0.201679	0.269797	0.352186	0.451235	0.567739	0.698983
t = 127 ms	-0.000886225	-0.00113794	-0.00146114	-0.00187613	-0.002409	-0.0030932	-0.00397172	-0.00509974	-0.00654808	-0.00840765	-0.0107951	-0.0138601	-0.0177943	-0.0228434	-0.0293209	-0.0376264	-0.048266	-0.061875	-0.0792387	-0.101302	-0.129149	-0.163907	-0.206511	-0.257205	-0.314674	-0.374865	-0.430056	-0.469549	-0.483239	-0.466828	-0.424442	-0.366007	-0.302015	-0.239949	-0.183576	-0.133853	-0.090091	-0.0507937	-0.0141212	0.0219111	0.0593863	0.100515	0.147694	0.203548	0.270903	0.352608	0.451015	0.566897	0.697531
t = 128 ms	-0.000780784	-0.00100255	-0.00128729	-0.00165291	-0.00212238	-0.00272518	-0.00349917	-0.00449298	-0.005769	-0.00740732	-0.00951072	-0.012211	-0.0156772	-0.0201255	-0.0258323	-0.0331496	-0.0425233	-0.054513	-0.0698106	-0.0892487	-0.113781	-0.144402	-0.181934	-0.22659	-0.277208	-0.330212	-0.378789	-0.413503	-0.425439	-0.410797	-0.373207	-0.321403	-0.26462	-0.209431	-0.159128	-0.114518	-0.074944	-0.0390252	-0.00506062	0.0288003	0.0645216	0.104213	0.150184	0.204988	0.271391	0.352189	0.449694	0.564651	0.694338
t = 129 ms	-0.000670413	-0.000860827	-0.00110532	-0.00141926	-0.00182236	-0.00233995	-0.00300454	-0.00385786	-0.0049535	-0.00636023	-0.0081663	-0.0104849	-0.0134611	-0.0172806	-0.0221807	-0.0284636	-0.0365122	-0.046807	-0.0599419	-0.0766318	-0.0976957	-0.123986	-0.156209	-0.194544	-0.237991	-0.283472	-0.325127	-0.354841	-0.364943	-0.352158	-0.319591	-0.274736	-0.225506	-0.177526	-0.13359	-0.0943472	-0.0591771	-0.0268207	0.00427648	0.0358223	0.0696538	0.107771	0.152391	0.205985	0.27125	0.350923	0.447268	0.561002	0.689405
t = 130 ms	-0.000555863	-0.000713742	-0.000916462	-0.00117676	-0.00151098	-0.00194013	-0.00249116	-0.00319868	-0.00410712	-0.00527349	-0.00677096	-0.00869338	-0.011161	-0.0143279	-0.0183908	-0.0236001	-0.0302734	-0.0388091	-0.0496994	-0.0635371	-0.0810008	-0.102797	-0.129509	-0.161284	-0.197289	-0.234963	-0.269436	-0.293961	-0.302162	-0.291307	-0.26396	-0.226322	-0.18494	-0.144451	-0.107135	-0.0734785	-0.042899	-0.0142649	0.0138242	0.0429263	0.0747441	0.111161	0.154292	0.206522	0.27047	0.348805	0.443736	0.55595	0.68274
t = 131 ms	-0.000437908	-0.000562284	-0.000721987	-0.000927048	-0.00119035	-0.00152843	-0.00196253	-0.00251992	-0.00323558	-0.00415444	-0.00533415	-0.00684863	-0.00879264	-0.0112875	-0.0144882	-0.0185921	-0.0238492	-0.0305734	-0.0391526	-0.0500532	-0.0638098	-0.080978	-0.102016	-0.127037	-0.155378	-0.185014	-0.212091	-0.231275	-0.23752	-0.228656	-0.206688	-0.176489	-0.143195	-0.110431	-0.0799437	-0.0520547	-0.0262215	-0.00144515	0.0235148	0.0500602	0.0797526	0.114352	0.155867	0.206585	0.269042	0.345831	0.4391	0.549504	0.674352
t = 132 ms	-0.000317343	-0.000407476	-0.000523209	-0.000671813	-0.000862623	-0.00110763	-0.00142221	-0.00182613	-0.00234476	-0.00301064	-0.00386555	-0.00496306	-0.00637184	-0.0081798	-0.0104992	-0.0134732	-0.0172829	-0.0221556	-0.0283723	-0.036271	-0.0462384	-0.0586763	-0.0739147	-0.0920319	-0.112541	-0.13396	-0.153479	-0.167206	-0.171455	-0.164629	-0.148164	-0.125573	-0.100555	-0.0756947	-0.0522003	-0.0302219	-0.00925948	0.011549	0.0332791	0.0571708	0.0846394	0.117316	0.157094	0.206161	0.266959	0.341999	0.433364	0.541672	0.664259
t = 133 ms	-0.000194979	-0.000250358	-0.000321466	-0.00041277	-0.000530006	-0.000680538	-0.000873823	-0.001122	-0.00144065	-0.00184977	-0.00237504	-0.00304936	-0.00391492	-0.00502574	-0.00645082	-0.008278	-0.0106186	-0.0136122	-0.0174313	-0.0222832	-0.0284049	-0.0360419	-0.0453943	-0.0565049	-0.0690644	-0.0821455	-0.0939942	-0.102184	-0.104409	-0.0996561	-0.0887807	-0.0739183	-0.0573069	-0.0404786	-0.0240931	-0.008129	0.00787032	0.0246268	0.0430469	0.0642046	0.0893642	0.120022	0.157953	0.205236	0.264215	0.33731	0.426534	0.532468	0.652477
t = 134 ms	-7.16374e-05	-9.19842e-05	-0.00011811	-0.000151656	-0.00019473	-0.000250037	-0.000321051	-0.000412233	-0.000529308	-0.000679623	-0.000872608	-0.00112036	-0.00143836	-0.00184647	-0.00237001	-0.00304124	-0.003901	-0.00500046	-0.00640275	-0.00818352	-0.0104288	-0.0132266	-0.016646	-0.0206941	-0.025241	-0.0299179	-0.0340361	-0.0366451	-0.0368336	-0.0341732	-0.028937	-0.0218713	-0.0137416	-0.00501965	0.00418753	0.0140735	0.02505	0.0376966	0.0527477	0.071108	0.0938867	0.122442	0.158425	0.203799	0.260804	0.331766	0.41862	0.521908	0.639032
t = 135 ms	5.18583e-05	6.65873e-05	8.54997e-05	0.000109784	0.000140965	0.000181002	0.000232409	0.000298416	0.000383168	0.000491984	0.000631692	0.000811049	0.00104128	0.00133677	0.00171588	0.00220204	0.00282495	0.00362199	0.00463951	0.00593367	0.00756964	0.00961707	0.012138	0.0151611	0.0186365	0.0223738	0.0259946	0.0289714	0.03082	0.0313815	0.0309662	0.0302191	0.0298483	0.0304436	0.0324505	0.0362345	0.0421612	0.0506665	0.0623108	0.0778272	0.0981673	0.124548	0.15849	0.20184	0.256726	0.325374	0.409634	0.510011	0.623952
t = 136 ms	0.000174684	0.000224299	0.000288005	0.000369805	0.000474838	0.000609702	0.000782868	0.00100521	0.00129069	0.00165724	0.00212783	0.00273198	0.00350748	0.00450274	0.00577961	0.00741688	0.00951443	0.0121977	0.0156219	0.0199743	0.0254704	0.0323368	0.0407657	0.0508215	0.0622754	0.0743807	0.0856977	0.0942282	0.0981002	0.0965703	0.0905291	0.0820047	0.073171	0.0656728	0.0605052	0.0582033	0.0590861	0.0634451	0.0716662	0.0843094	0.102167	0.126311	0.158131	0.19935	0.251979	0.318138	0.399592	0.496802	0.607267
t = 137 ms	0.000296023	0.000380101	0.000488059	0.00062668	0.000804671	0.00103321	0.00132666	0.00170345	0.00218724	0.00280839	0.00360587	0.00462966	0.00594383	0.00763039	0.00979415	0.0125686	0.0161229	0.0206696	0.0264713	0.0338449	0.0431545	0.0547814	0.0690468	0.08605	0.105386	0.125757	0.144676	0.158691	0.164559	0.160959	0.149355	0.13314	0.115937	0.100432	0.0881626	0.0798305	0.075708	0.0759421	0.0807446	0.0905026	0.105848	0.127706	0.157331	0.19632	0.246564	0.310069	0.38851	0.482307	0.589015
t = 138 ms	0.000415071	0.000532962	0.000684336	0.000878703	0.00112827	0.00144873	0.00186019	0.00238851	0.00306685	0.0039378	0.00505599	0.0064915	0.00833416	0.010699	0.0137329	0.017623	0.0226066	0.0289814	0.0371159	0.0474536	0.0605046	0.0768021	0.0967937	0.120613	0.147681	0.176162	0.202538	0.221933	0.229756	0.224121	0.207052	0.183285	0.157861	0.134489	0.115236	0.100969	0.0919121	0.0880689	0.0894786	0.0963561	0.109173	0.128707	0.156076	0.192746	0.240484	0.301178	0.37641	0.466556	0.569236
t = 139 ms	0.00053104	0.000681869	0.000875536	0.00112421	0.00144351	0.0018535	0.00237992	0.00305585	0.00392371	0.005038	0.00646861	0.0083052	0.0106627	0.0136882	0.0175697	0.0225468	0.0289227	0.0370784	0.0474851	0.0607104	0.077406	0.0982533	0.123823	0.154282	0.188882	0.225262	0.258901	0.283534	0.293259	0.285637	0.263239	0.232107	0.198664	0.167615	0.141545	0.121476	0.107586	0.0997389	0.0978021	0.101821	0.112107	0.129291	0.154352	0.188623	0.233743	0.291479	0.363315	0.449583	0.547974
t = 140 ms	0.000643166	0.000825842	0.0010604	0.00136158	0.0017483	0.00224485	0.00288243	0.00370107	0.00475218	0.00610174	0.00783442	0.0100588	0.012914	0.0165784	0.0212795	0.0273073	0.0350294	0.044907	0.0575107	0.0735278	0.0937473	0.118994	0.149956	0.186834	0.228717	0.272733	0.313394	0.343089	0.35465	0.345101	0.317544	0.279282	0.238076	0.199591	0.166912	0.141212	0.122623	0.110869	0.105652	0.10685	0.114617	0.129436	0.152147	0.183949	0.226348	0.280988	0.34925	0.431424	0.525278
t = 141 ms	0.000750712	0.000963933	0.00123771	0.00158925	0.00204064	0.00262022	0.00336441	0.00431994	0.00554681	0.00712203	0.00914443	0.0117407	0.0150734	0.0193505	0.0248377	0.0318734	0.0408867	0.0524158	0.0671268	0.0858217	0.109421	0.138886	0.175022	0.218057	0.266924	0.318264	0.365658	0.400206	0.413524	0.402122	0.36961	0.3245	0.275836	0.230204	0.191167	0.160044	0.136917	0.121378	0.112968	0.111399	0.116671	0.129121	0.149451	0.178723	0.218308	0.269724	0.334246	0.41212	0.501199
t = 142 ms	0.000852974	0.00109524	0.00140631	0.00180574	0.00231861	0.00297714	0.0038227	0.00490839	0.00630239	0.00809219	0.0103901	0.0133401	0.0171267	0.0219864	0.028221	0.0362151	0.0464561	0.0595557	0.0762704	0.0975114	0.124324	0.157802	0.198855	0.247745	0.303252	0.361556	0.415351	0.454512	0.469496	0.456326	0.419094	0.367463	0.311694	0.259251	0.214149	0.177842	0.150369	0.131191	0.119692	0.115425	0.11824	0.12833	0.146257	0.172947	0.209634	0.257706	0.318332	0.391714	0.475793
t = 143 ms	0.000949283	0.0012189	0.0015651	0.00200963	0.0025804	0.00331329	0.00425432	0.0054626	0.00701399	0.00900588	0.0115632	0.0148463	0.0190605	0.0244689	0.0314074	0.0403042	0.0517014	0.0662799	0.0848817	0.108521	0.13836	0.175616	0.221302	0.275704	0.337466	0.402326	0.462148	0.50565	0.522199	0.507358	0.465673	0.407889	0.345415	0.28654	0.235703	0.194488	0.162886	0.140236	0.12577	0.118891	0.119298	0.127046	0.142559	0.166624	0.200339	0.244959	0.301543	0.370251	0.44912
t = 144 ms	0.00103901	0.00133412	0.00171304	0.00219959	0.00282432	0.00362648	0.00465647	0.00597896	0.007677	0.00985717	0.0126562	0.0162496	0.0208622	0.0267818	0.0343762	0.0441139	0.0565884	0.072545	0.092905	0.118778	0.151438	0.192214	0.242215	0.301754	0.369341	0.44031	0.505745	0.553288	0.571291	0.554887	0.509042	0.445514	0.376777	0.31189	0.255686	0.209867	0.17438	0.148446	0.131154	0.12176	0.119822	0.125256	0.138352	0.15976	0.190439	0.231507	0.283916	0.347782	0.421242
t = 145 ms	0.00112159	0.00144015	0.00184918	0.0023744	0.00304878	0.00391469	0.00502653	0.00645412	0.00828711	0.0106405	0.0136621	0.017541	0.0225202	0.0289102	0.0371082	0.0476198	0.0610856	0.0783102	0.100288	0.128217	0.163472	0.207487	0.261459	0.325725	0.398673	0.475262	0.54586	0.597119	0.616455	0.598603	0.548921	0.480092	0.405576	0.335134	0.273966	0.223876	0.18477	0.15576	0.135797	0.123999	0.119789	0.12295	0.133636	0.152363	0.179949	0.217379	0.26549	0.324358	0.392227
t = 146 ms	0.00119647	0.0015363	0.00197265	0.00253293	0.00325233	0.00417606	0.00536213	0.00688504	0.00884041	0.011351	0.0145742	0.0187122	0.0240238	0.0308404	0.0395858	0.0507991	0.0651641	0.0835386	0.106984	0.136777	0.174385	0.221338	0.278911	0.347463	0.425272	0.506956	0.582235	0.63686	0.657398	0.638226	0.585052	0.511401	0.431625	0.356122	0.29042	0.236419	0.193984	0.162122	0.139659	0.125582	0.119183	0.120118	0.128411	0.144442	0.16889	0.202603	0.246307	0.300035	0.362142
t = 147 ms	0.00126319	0.00162197	0.00208265	0.00267417	0.00343369	0.00440893	0.00566113	0.00726896	0.00933337	0.0119839	0.0153869	0.0197556	0.0253634	0.0325601	0.0417931	0.0536318	0.0687977	0.0881967	0.112949	0.144404	0.184108	0.233678	0.29446	0.366829	0.448969	0.535191	0.614638	0.672257	0.693859	0.673501	0.617203	0.539239	0.454754	0.374714	0.30494	0.247411	0.201956	0.167484	0.142705	0.126483	0.117989	0.116756	0.12268	0.136009	0.157283	0.187213	0.226411	0.274869	0.331062
t = 148 ms	0.00132132	0.0016966	0.00217848	0.00279722	0.00359169	0.00461181	0.00592164	0.00760345	0.00976285	0.0125354	0.016095	0.0206647	0.0265305	0.0340584	0.0437162	0.0560996	0.0719634	0.0922551	0.118146	0.151048	0.192579	0.244429	0.308006	0.383702	0.469613	0.559787	0.642862	0.703086	0.725607	0.704204	0.645168	0.563427	0.474814	0.390792	0.317429	0.256778	0.208628	0.171802	0.144902	0.126682	0.116197	0.112861	0.11645	0.12708	0.145153	0.171242	0.205847	0.248922	0.299061
t = 149 ms	0.00137049	0.00175974	0.00225955	0.00290132	0.00372536	0.00478343	0.00614201	0.00788641	0.0101262	0.0130019	0.0166939	0.0214337	0.0275178	0.0353259	0.0453431	0.0581874	0.0746414	0.0956882	0.122543	0.156669	0.199745	0.253524	0.319464	0.397974	0.487074	0.580591	0.666731	0.729152	0.752442	0.730141	0.668772	0.583813	0.491679	0.40425	0.327807	0.264455	0.213951	0.17504	0.146228	0.126163	0.113797	0.108433	0.109728	0.11767	0.132524	0.154727	0.184666	0.222255	0.266217
t = 150 ms	0.0014104	0.00181099	0.00232536	0.00298581	0.00383385	0.00492274	0.00632089	0.00811609	0.0104211	0.0133805	0.0171801	0.0220579	0.0283192	0.0363547	0.0466637	0.059882	0.0768152	0.0984749	0.126112	0.161231	0.205562	0.260906	0.328765	0.409557	0.501246	0.597472	0.686097	0.750294	0.774198	0.751153	0.687868	0.600268	0.505241	0.415003	0.336003	0.27039	0.217887	0.177171	0.146661	0.124916	0.110788	0.103476	0.102526	0.107798	0.119425	0.137706	0.162916	0.194933	0.232612
t = 151 ms	0.00144082	0.00185004	0.0023755	0.0030502	0.00391653	0.0050289	0.00645719	0.00829111	0.0106458	0.0136691	0.0175506	0.0225336	0.0289299	0.0371387	0.0476699	0.0611733	0.0784717	0.100598	0.128831	0.164708	0.209994	0.26653	0.335851	0.418382	0.512042	0.610331	0.700843	0.766385	0.790742	0.767111	0.702339	0.612692	0.515416	0.422982	0.341965	0.274542	0.220405	0.178172	0.146189	0.122933	0.107168	0.0979968	0.0948557	0.0974861	0.105886	0.12022	0.140652	0.167024	0.198327
t = 152 ms	0.00146155	0.00187667	0.00240969	0.0030941	0.0039729	0.00510128	0.00655013	0.00841044	0.010799	0.0138658	0.0178032	0.0228579	0.0293463	0.0376732	0.048356	0.0620537	0.0796011	0.102046	0.130685	0.167078	0.213015	0.270365	0.340682	0.424398	0.519399	0.61909	0.710883	0.777331	0.801979	0.777921	0.7121	0.621011	0.522143	0.428139	0.345655	0.276881	0.221484	0.178029	0.144803	0.120212	0.102941	0.0920039	0.0867343	0.0867565	0.0919381	0.102311	0.117927	0.138596	0.163449
t = 153 ms	0.0014725	0.00189073	0.00242774	0.00311728	0.00400266	0.00513949	0.0065992	0.00847344	0.0108799	0.0139697	0.0179366	0.0230292	0.0295661	0.0379554	0.0487182	0.0625185	0.0801973	0.102811	0.131664	0.168329	0.21461	0.272389	0.343231	0.427571	0.523277	0.623703	0.716162	0.783072	0.807847	0.783524	0.717097	0.625178	0.525384	0.430443	0.347049	0.277391	0.221111	0.176736	0.142502	0.116756	0.0981144	0.0855102	0.0781798	0.0756348	0.0776155	0.0840222	0.0947979	0.109721	0.128063
t = 154 ms	0.00147362	0.00189216	0.00242958	0.00311963	0.00400568	0.00514337	0.00660418	0.00847984	0.0108881	0.0139802	0.0179501	0.0230466	0.0295885	0.0379841	0.048755	0.0625657	0.0802579	0.102888	0.131763	0.168456	0.214772	0.272593	0.343488	0.427888	0.523661	0.624151	0.716659	0.783582	0.80832	0.783897	0.717307	0.625175	0.525124	0.429882	0.346138	0.276067	0.219286	0.174294	0.139289	0.112571	0.0926994	0.0785311	0.069213	0.0641485	0.0629537	0.0653999	0.0713224	0.0804693	0.0922599
t = 155 ms	0.00146491	0.00188098	0.00241522	0.00310121	0.00398202	0.00511299	0.00656517	0.00842975	0.0108238	0.0138977	0.0178441	0.0229104	0.0294137	0.0377597	0.048467	0.0621961	0.0797837	0.10228	0.130985	0.167461	0.213503	0.270982	0.341456	0.425354	0.520555	0.62044	0.712381	0.778873	0.803408	0.779049	0.712742	0.62101	0.52137	0.426465	0.342932	0.272915	0.216016	0.170711	0.135175	0.107672	0.0867107	0.071085	0.0598572	0.052327	0.0479902	0.0464911	0.0475597	0.0509162	0.0561285
t = 156 ms	0.00144647	0.00185731	0.00238483	0.00306217	0.0039319	0.00504864	0.00648253	0.00832365	0.0106876	0.0137227	0.0176195	0.022622	0.0290434	0.0372844	0.047857	0.0614133	0.0787795	0.100993	0.129336	0.165353	0.210815	0.267569	0.337155	0.419995	0.513991	0.612608	0.70337	0.76899	0.79316	0.769025	0.703442	0.612722	0.514154	0.420217	0.337451	0.267957	0.211318	0.166004	0.130175	0.102073	0.0801667	0.0631934	0.050138	0.0402017	0.0327637	0.0273444	0.0235705	0.0211362	0.0197605
t = 157 ms	0.00141845	0.00182132	0.00233862	0.00300285	0.00385572	0.00495083	0.00635695	0.00816239	0.0104805	0.0134569	0.0172781	0.0221838	0.0284808	0.0365621	0.0469298	0.0602235	0.0772533	0.0990363	0.12683	0.162149	0.20673	0.262384	0.33062	0.411852	0.504022	0.600716	0.689698	0.754011	0.777656	0.753906	0.689481	0.600373	0.503532	0.411185	0.329733	0.261222	0.205219	0.160195	0.124312	0.0957956	0.0730895	0.0548805	0.0400833	0.0278059	0.0173147	0.00800976	-0.000583483	-0.00879442	-0.0167514
t = 158 ms	0.00138105	0.00177331	0.00227697	0.00292368	0.00375408	0.00482031	0.00618936	0.00794721	0.0102042	0.0131021	0.0168226	0.0215989	0.0277299	0.0355982	0.0456926	0.0586358	0.0752166	0.0964253	0.123486	0.157874	0.201279	0.255466	0.321901	0.400988	0.490721	0.584855	0.671469	0.73405	0.757013	0.733804	0.670963	0.584055	0.489579	0.399432	0.319832	0.252754	0.197755	0.153317	0.117612	0.0888665	0.0655047	0.0461733	0.0297232	0.0151744	0.00168516	-0.0114619	-0.0248395	-0.0387989	-0.0533141
t = 159 ms	0.00133456	0.00171361	0.00220032	0.00282526	0.00362769	0.00465803	0.00598099	0.00767966	0.00986071	0.012661	0.0162563	0.0208718	0.0267964	0.0343998	0.0441544	0.0566618	0.0726844	0.093179	0.119329	0.152559	0.194502	0.246864	0.311061	0.387483	0.474188	0.56514	0.648817	0.709252	0.731381	0.708866	0.648022	0.563886	0.472396	0.385039	0.307814	0.242608	0.188972	0.145407	0.110109	0.0813153	0.0574413	0.0371015	0.0190897	0.00234381	-0.0140819	-0.0310184	-0.049134	-0.0687996	-0.0898338
t = 160 ms	0.0012793	0.00164266	0.00210921	0.00270828	0.00347749	0.00446517	0.00573335	0.00736169	0.00945242	0.0121368	0.0155832	0.0200076	0.0256869	0.0329754	0.0423261	0.0543157	0.0696748	0.0893209	0.114388	0.146242	0.186448	0.236641	0.298179	0.371432	0.454541	0.541714	0.621902	0.679795	0.700945	0.67927	0.620821	0.540007	0.452102	0.368107	0.293759	0.23085	0.178922	0.136509	0.101841	0.0731762	0.0489313	0.0276972	0.00821708	-0.0106478	-0.0299421	-0.0506069	-0.0734028	-0.0987185	-0.126216
t = 161 ms	0.00121567	0.00156095	0.0020043	0.00257357	0.00330452	0.00424308	0.00544818	0.00699553	0.00898227	0.0115331	0.0148081	0.0190125	0.0244093	0.0313353	0.0402209	0.0516141	0.0662093	0.0848781	0.108698	0.138967	0.177174	0.224869	0.283344	0.352951	0.431919	0.514742	0.590917	0.645887	0.665919	0.645225	0.58955	0.512586	0.428838	0.348751	0.277762	0.217555	0.167668	0.126675	0.0928509	0.0644873	0.0400102	0.0179948	-0.00285892	-0.0237609	-0.0458503	-0.0701739	-0.0975814	-0.128477	-0.162368
t = 162 ms	0.00114411	0.00146907	0.00188632	0.00242208	0.00311001	0.00399332	0.00512748	0.00658375	0.00845355	0.0108543	0.0139365	0.0178933	0.0229725	0.0294908	0.0378533	0.0485759	0.0623119	0.0798818	0.1023	0.130787	0.166744	0.211631	0.266662	0.332167	0.406479	0.484413	0.556077	0.607766	0.626547	0.606968	0.554429	0.481813	0.402764	0.327103	0.259931	0.20281	0.15528	0.115963	0.0831879	0.0552906	0.030716	0.00803123	-0.0141007	-0.036955	-0.0617603	-0.089665	-0.121605	-0.157998	-0.198194
t = 163 ms	0.00106513	0.00136765	0.0017561	0.00225487	0.0028953	0.00371762	0.00477349	0.00612922	0.00786993	0.0101049	0.0129743	0.016658	0.0213865	0.0274548	0.03524	0.0452223	0.05801	0.0743668	0.095237	0.121757	0.155231	0.197018	0.248248	0.309227	0.3784	0.450937	0.517625	0.565697	0.583104	0.564764	0.5157	0.447899	0.374059	0.303309	0.240382	0.186711	0.141836	0.104435	0.0729043	0.0456315	0.0210895	-0.00215492	-0.0254693	-0.0501884	-0.0776253	-0.109026	-0.145408	-0.187202	-0.233601
t = 164 ms	0.000979256	0.00125739	0.00161452	0.00207308	0.00266188	0.00341791	0.00438865	0.00563508	0.00723545	0.00929023	0.0119283	0.015315	0.0196623	0.0252414	0.0323989	0.0415764	0.0533331	0.0683712	0.0875587	0.111941	0.142715	0.181132	0.22823	0.284288	0.347875	0.414547	0.475827	0.519969	0.535888	0.518903	0.473628	0.411078	0.342918	0.27753	0.219248	0.169363	0.127419	0.0921604	0.0620573	0.0355587	0.0111741	-0.012523	-0.0369243	-0.0634184	-0.093398	-0.128202	-0.168927	-0.216012	-0.268498
t = 165 ms	0.00088709	0.00113905	0.00146256	0.00187796	0.00241135	0.00309622	0.0039756	0.00510471	0.00655447	0.00841585	0.0108056	0.0138736	0.0178117	0.0228657	0.0293496	0.0376633	0.0483135	0.0619361	0.0793176	0.101404	0.129282	0.164082	0.206744	0.257521	0.315114	0.375492	0.430969	0.470897	0.485223	0.469701	0.428502	0.3716	0.309552	0.24994	0.196668	0.150878	0.112122	0.079213	0.0507075	0.0251238	0.00101519	-0.0230309	-0.0484241	-0.0766018	-0.109031	-0.147138	-0.192096	-0.244351	-0.302791
t = 166 ms	0.000789261	0.00101343	0.00130127	0.00167086	0.00214542	0.00275477	0.00353717	0.00454176	0.00583164	0.00748775	0.00961399	0.0123436	0.0158474	0.020344	0.0261129	0.0335097	0.0429854	0.0551056	0.0705702	0.090221	0.115024	0.145985	0.183939	0.229111	0.280341	0.334038	0.383357	0.418815	0.431456	0.417492	0.380629	0.329732	0.274187	0.220723	0.172791	0.131377	0.0960394	0.065671	0.0389194	0.0143809	-0.00933968	-0.0336349	-0.0599265	-0.0896946	-0.124476	-0.16578	-0.214852	-0.272142	-0.33639
t = 167 ms	0.000686435	0.0008814	0.00113174	0.00145318	0.00186591	0.00239587	0.00307634	0.00395006	0.00507188	0.00651223	0.00836147	0.0107355	0.0137828	0.0176936	0.0227108	0.029144	0.0373851	0.0479263	0.0613759	0.0784662	0.100037	0.126963	0.159969	0.199249	0.243792	0.290469	0.333318	0.364079	0.374953	0.362632	0.330334	0.28576	0.237062	0.190076	0.147777	0.110986	0.0792742	0.0516166	0.0267603	0.00338673	-0.0198414	-0.0442903	-0.0713881	-0.102653	-0.139685	-0.184074	-0.23713	-0.299312	-0.369207
t = 168 ms	0.00057931	0.000743849	0.00095512	0.0012264	0.00157472	0.00202197	0.00259625	0.00333361	0.00428036	0.00549593	0.00705657	0.00906009	0.0116318	0.0149323	0.0191666	0.0245958	0.0315507	0.0404467	0.0517972	0.0662199	0.0844234	0.107145	0.134997	0.168139	0.205716	0.245079	0.281188	0.307059	0.316095	0.305492	0.277956	0.239978	0.198426	0.158203	0.12179	0.0898391	0.0619325	0.0371354	0.0143002	-0.00780032	-0.0304394	-0.0549513	-0.0827652	-0.115432	-0.15461	-0.201965	-0.25887	-0.325785	-0.401154
t = 169 ms	0.00046861	0.000601707	0.000772607	0.000992045	0.00127381	0.0016356	0.00210013	0.00269659	0.00346243	0.00444572	0.00570814	0.00732881	0.00940912	0.0120789	0.015504	0.0198957	0.0255216	0.0327176	0.0418988	0.0535651	0.068289	0.0866668	0.109192	0.135992	0.16637	0.198176	0.227322	0.248142	0.255281	0.246458	0.223849	0.192696	0.158537	0.125316	0.0950021	0.0680726	0.0441243	0.022316	0.00161129	-0.0191201	-0.0410819	-0.0655714	-0.0940138	-0.127987	-0.169205	-0.219401	-0.280009	-0.35149	-0.432145
t = 170 ms	0.000355082	0.000455934	0.000585431	0.000751707	0.000965209	0.00123935	0.00159134	0.0020433	0.00262361	0.00336868	0.00432525	0.00555329	0.00712961	0.00915259	0.0117479	0.0150756	0.0193385	0.024791	0.0317476	0.0405869	0.0517424	0.0656652	0.0827276	0.103023	0.126019	0.150076	0.172082	0.187723	0.19292	0.185926	0.168377	0.144229	0.117663	0.0916339	0.0675894	0.0458283	0.0259627	0.00724929	-0.0112325	-0.0305113	-0.0517165	-0.0761037	-0.10509	-0.140275	-0.183422	-0.23633	-0.300488	-0.376356	-0.462098
t = 171 ms	0.000239489	0.00030751	0.00039485	0.000506997	0.000650995	0.000835891	0.0010733	0.00137813	0.00176952	0.00227204	0.00291721	0.00374547	0.00480864	0.00617305	0.00792347	0.0101678	0.0130429	0.0167202	0.0214118	0.0273727	0.0348949	0.0442816	0.055782	0.0694554	0.0849346	0.101102	0.115839	0.126208	0.129431	0.124304	0.11191	0.0949035	0.0760758	0.0573803	0.0397324	0.0232504	0.00756302	-0.00797207	-0.0241561	-0.0419116	-0.06229	-0.0865011	-0.115948	-0.152251	-0.197216	-0.252701	-0.320248	-0.400315	-0.490931
t = 172 ms	0.000122606	0.000157429	0.000202143	0.000259556	0.000333275	0.000427932	0.000549472	0.000705528	0.0009059	0.00116316	0.00149346	0.00191748	0.00246176	0.00316025	0.00405634	0.00520528	0.00667702	0.00855932	0.0109606	0.014011	0.0178594	0.0226594	0.0285358	0.0355131	0.0433924	0.0515829	0.0589698	0.0640109	0.0652398	0.0620031	0.0548282	0.0450472	0.0340522	0.0227818	0.0116142	0.00048542	-0.0109577	-0.0232543	-0.0370833	-0.0532584	-0.0727494	-0.0967164	-0.126546	-0.163872	-0.21054	-0.268464	-0.339232	-0.423299	-0.518567
t = 173 ms	5.21372e-06	6.69455e-06	8.59595e-06	1.10374e-05	1.41722e-05	1.81974e-05	2.33656e-05	3.00015e-05	3.85215e-05	4.94601e-05	6.35027e-05	8.15278e-05	0.00010466	0.000134335	0.000172383	0.000221118	0.000283443	0.000362938	0.000463893	0.000591176	0.00074972	0.000943201	0.00117114	0.00142323	0.00166982	0.00184883	0.00185515	0.00154587	0.000774233	-0.000560434	-0.00248978	-0.00500763	-0.00812881	-0.0119329	-0.0165811	-0.0223191	-0.0294817	-0.0385032	-0.0499381	-0.0644889	-0.0830412	-0.106703	-0.13684	-0.175096	-0.223352	-0.283571	-0.357385	-0.445246	-0.54493
t = 174 ms	-0.000111905	-0.000143688	-0.000184499	-0.000236901	-0.000304186	-0.000390582	-0.000501514	-0.00064395	-0.000826833	-0.00106164	-0.00136312	-0.00175014	-0.00224694	-0.00288452	-0.00370252	-0.00475142	-0.00609521	-0.00781432	-0.0100083	-0.0127973	-0.01632	-0.0207223	-0.0261296	-0.0325869	-0.039955	-0.0477684	-0.0551247	-0.0607705	-0.0635361	-0.0629702	-0.0596622	-0.0549287	-0.0501879	-0.046535	-0.0446686	-0.0450157	-0.0478913	-0.0536244	-0.0626441	-0.0755404	-0.0931129	-0.116415	-0.146788	-0.185881	-0.235607	-0.297974	-0.374654	-0.466093	-0.569949
t = 175 ms	-0.00022797	-0.000292719	-0.000375859	-0.000482612	-0.000619684	-0.000795687	-0.00102168	-0.00131184	-0.00168441	-0.00216276	-0.00277691	-0.00356535	-0.0045774	-0.00587624	-0.00754259	-0.00967926	-0.0124165	-0.0159181	-0.0203864	-0.0260655	-0.0332363	-0.0421931	-0.0531849	-0.0662912	-0.0812053	-0.0969389	-0.111591	-0.122524	-0.127264	-0.124812	-0.11631	-0.104385	-0.0918473	-0.0807968	-0.0724649	-0.0674575	-0.0660695	-0.0685245	-0.0751261	-0.0863513	-0.102912	-0.125806	-0.156347	-0.196187	-0.247265	-0.311629	-0.390989	-0.485782	-0.593555
t = 176 ms	-0.000342214	-0.000439411	-0.000564214	-0.000724465	-0.000930229	-0.00119443	-0.00153367	-0.00196925	-0.00252853	-0.0032466	-0.00416851	-0.00535205	-0.00687128	-0.008821	-0.0113224	-0.0145297	-0.0186386	-0.0238946	-0.0306015	-0.0391254	-0.049887	-0.0633268	-0.0798154	-0.0994661	-0.121808	-0.145337	-0.167169	-0.183306	-0.189987	-0.185676	-0.172058	-0.153051	-0.132832	-0.114493	-0.0997887	-0.0894997	-0.0839009	-0.0831112	-0.0873097	-0.0968605	-0.112389	-0.134832	-0.165478	-0.205976	-0.258286	-0.324494	-0.40634	-0.504256	-0.615683
t = 177 ms	-0.00045388	-0.000582793	-0.000748321	-0.000960861	-0.00123377	-0.00158418	-0.00203412	-0.00261183	-0.0033536	-0.00430598	-0.00552872	-0.00709845	-0.0091134	-0.0116993	-0.0150169	-0.0192708	-0.0247204	-0.0316912	-0.0405862	-0.0518907	-0.066162	-0.0839836	-0.105845	-0.131892	-0.161494	-0.192642	-0.221493	-0.242714	-0.251291	-0.24516	-0.226539	-0.200605	-0.172874	-0.147404	-0.126462	-0.111	-0.101272	-0.0972941	-0.0991221	-0.107009	-0.121492	-0.14345	-0.174141	-0.215209	-0.268632	-0.336527	-0.420663	-0.521464	-0.63627
t = 178 ms	-0.000562233	-0.000721921	-0.000926964	-0.00119024	-0.0015283	-0.00196237	-0.00251971	-0.00323534	-0.00415418	-0.00533392	-0.00684856	-0.00879303	-0.011289	-0.0144922	-0.0186018	-0.0238712	-0.0306216	-0.0392565	-0.0502746	-0.0642771	-0.0819541	-0.104027	-0.131102	-0.163356	-0.200002	-0.238543	-0.274203	-0.300357	-0.310772	-0.302874	-0.279394	-0.246735	-0.211709	-0.179314	-0.152312	-0.13182	-0.118073	-0.110985	-0.110493	-0.116739	-0.130174	-0.15162	-0.182299	-0.22385	-0.278266	-0.347689	-0.433913	-0.537354	-0.655261
t = 179 ms	-0.00066656	-0.000855879	-0.00109897	-0.0014111	-0.00181189	-0.0023265	-0.00298727	-0.00383568	-0.00492503	-0.00632368	-0.00811937	-0.0104246	-0.0133838	-0.0171814	-0.0220535	-0.0283006	-0.0363036	-0.0465406	-0.0596031	-0.0762033	-0.0971594	-0.123327	-0.155421	-0.193651	-0.237079	-0.282738	-0.324953	-0.355856	-0.36804	-0.358437	-0.330276	-0.291138	-0.249084	-0.210015	-0.17717	-0.151827	-0.134198	-0.1241	-0.121354	-0.125995	-0.13839	-0.1593	-0.189916	-0.231867	-0.287154	-0.357944	-0.446052	-0.551883	-0.6726
t = 180 ms	-0.000766178	-0.000983791	-0.00126321	-0.00162199	-0.00208268	-0.0026742	-0.00343372	-0.00440893	-0.00566108	-0.00726876	-0.00933282	-0.0119826	-0.015384	-0.0197491	-0.0253494	-0.0325301	-0.0417291	-0.053496	-0.0685104	-0.0875912	-0.111678	-0.141755	-0.178642	-0.222578	-0.272482	-0.324937	-0.373412	-0.408849	-0.422719	-0.411487	-0.378854	-0.333525	-0.284755	-0.239307	-0.200876	-0.170891	-0.149544	-0.136557	-0.131639	-0.134724	-0.146094	-0.166454	-0.196959	-0.239227	-0.295265	-0.36726	-0.457041	-0.565006	-0.68824
t = 181 ms	-0.000860436	-0.00110482	-0.00141862	-0.00182154	-0.0023389	-0.00300319	-0.00385615	-0.00495134	-0.00635753	-0.00816299	-0.010481	-0.0134568	-0.0172766	-0.0221788	-0.028468	-0.0365321	-0.0468628	-0.0600772	-0.0769386	-0.0983665	-0.125416	-0.159191	-0.200613	-0.249949	-0.30598	-0.364866	-0.419262	-0.458988	-0.474453	-0.461677	-0.42481	-0.37362	-0.31849	-0.267002	-0.223278	-0.188891	-0.164014	-0.148279	-0.141288	-0.142875	-0.153246	-0.173045	-0.203396	-0.2459	-0.30257	-0.375604	-0.466846	-0.576684	-0.702135
t = 182 ms	-0.000948724	-0.00121818	-0.00156418	-0.00200844	-0.00257888	-0.00331134	-0.00425182	-0.00545938	-0.00700986	-0.00900058	-0.0115564	-0.0148375	-0.0190493	-0.0244545	-0.031389	-0.0402805	-0.0516712	-0.0662414	-0.0848328	-0.108459	-0.138284	-0.175523	-0.221193	-0.275586	-0.337356	-0.402264	-0.462207	-0.505949	-0.522907	-0.508682	-0.467846	-0.411162	-0.350072	-0.292919	-0.244231	-0.205712	-0.177517	-0.159194	-0.150242	-0.150403	-0.159806	-0.179042	-0.209198	-0.25186	-0.309041	-0.382948	-0.475437	-0.586884	-0.714245
t = 183 ms	-0.00103047	-0.00132315	-0.00169895	-0.00218149	-0.00280109	-0.00359665	-0.00461816	-0.00592977	-0.00761385	-0.00977609	-0.0125521	-0.016116	-0.0206906	-0.0265615	-0.0340935	-0.0437512	-0.0561232	-0.0719488	-0.092142	-0.117804	-0.150198	-0.190644	-0.240247	-0.299323	-0.366406	-0.436891	-0.501968	-0.549427	-0.567765	-0.552198	-0.507684	-0.44591	-0.379296	-0.316893	-0.263601	-0.221247	-0.189968	-0.169233	-0.158447	-0.157263	-0.165739	-0.184413	-0.214337	-0.257082	-0.314654	-0.389268	-0.482785	-0.595574	-0.724535
t = 184 ms	-0.00110514	-0.00141903	-0.00182207	-0.00233958	-0.00300407	-0.00385729	-0.00495283	-0.00635949	-0.0081656	-0.0104845	-0.0134618	-0.0172839	-0.02219	-0.0284863	-0.0365641	-0.0469217	-0.0601903	-0.0771627	-0.0988191	-0.12634	-0.161081	-0.204458	-0.257654	-0.321006	-0.392944	-0.468522	-0.538289	-0.589143	-0.608741	-0.591945	-0.544068	-0.477641	-0.405976	-0.33877	-0.281264	-0.235397	-0.201289	-0.178336	-0.165854	-0.163415	-0.171012	-0.18913	-0.218791	-0.261542	-0.319387	-0.39454	-0.488867	-0.602726	-0.732973
t = 185 ms	-0.00117227	-0.00150522	-0.00193275	-0.00248169	-0.00318655	-0.00409159	-0.00525367	-0.00674577	-0.00866159	-0.0111214	-0.0142794	-0.0183337	-0.0235378	-0.0302167	-0.0387851	-0.0497718	-0.0638463	-0.0818496	-0.104821	-0.134014	-0.170865	-0.216876	-0.273301	-0.340499	-0.416799	-0.496955	-0.570938	-0.624844	-0.645572	-0.627668	-0.576765	-0.506151	-0.42994	-0.358411	-0.297109	-0.248073	-0.211409	-0.186444	-0.172417	-0.168824	-0.175595	-0.19317	-0.222537	-0.265223	-0.323221	-0.398747	-0.493663	-0.608319	-0.739534
t = 186 ms	-0.00123143	-0.00158118	-0.00203028	-0.00260692	-0.00334735	-0.00429806	-0.00551878	-0.00708618	-0.00909867	-0.0116826	-0.015	-0.0192589	-0.0247256	-0.0317414	-0.0407423	-0.0522833	-0.0670681	-0.0859798	-0.110111	-0.140776	-0.179487	-0.227818	-0.287089	-0.357675	-0.437821	-0.522011	-0.599708	-0.656301	-0.678024	-0.659142	-0.605569	-0.53126	-0.451038	-0.375691	-0.311035	-0.259197	-0.220265	-0.19351	-0.178097	-0.173457	-0.179463	-0.196511	-0.225556	-0.268106	-0.326142	-0.401871	-0.497155	-0.612332	-0.744196
t = 187 ms	-0.00128224	-0.00164642	-0.00211405	-0.00271449	-0.00348546	-0.0044754	-0.0057465	-0.00737857	-0.0094741	-0.0121646	-0.0156189	-0.0200535	-0.0257458	-0.0330511	-0.0424234	-0.0544406	-0.0698354	-0.0895274	-0.114654	-0.146585	-0.186892	-0.237218	-0.298933	-0.372429	-0.455876	-0.543532	-0.624418	-0.683318	-0.705893	-0.686168	-0.630298	-0.55281	-0.469136	-0.390503	-0.322956	-0.268697	-0.227802	-0.199489	-0.18286	-0.177287	-0.182593	-0.199134	-0.227834	-0.270179	-0.328135	-0.403901	-0.49933	-0.614753	-0.746944
t = 188 ms	-0.00132439	-0.00170055	-0.00218354	-0.00280372	-0.00360004	-0.00462252	-0.0059354	-0.00762112	-0.00978554	-0.0125645	-0.0161324	-0.0207127	-0.0265922	-0.0341376	-0.0438179	-0.0562302	-0.0721311	-0.0924704	-0.118423	-0.151403	-0.193035	-0.245015	-0.308758	-0.384668	-0.470854	-0.561384	-0.644915	-0.705727	-0.729007	-0.708579	-0.650798	-0.570668	-0.484123	-0.402754	-0.332797	-0.276516	-0.233974	-0.204344	-0.186676	-0.180291	-0.184967	-0.201024	-0.229357	-0.27143	-0.329191	-0.404826	-0.500179	-0.615571	-0.747767
t = 189 ms	-0.00135762	-0.00174322	-0.00223833	-0.00287407	-0.00369038	-0.00473852	-0.00608434	-0.00781236	-0.0100311	-0.0128798	-0.0165372	-0.0212325	-0.0272595	-0.0349942	-0.0449175	-0.0576412	-0.0739411	-0.0947907	-0.121394	-0.155202	-0.197879	-0.251162	-0.316504	-0.394317	-0.482663	-0.575458	-0.661073	-0.723392	-0.747224	-0.726239	-0.666946	-0.584725	-0.495908	-0.41237	-0.340499	-0.282605	-0.238742	-0.208046	-0.189522	-0.18245	-0.18657	-0.202169	-0.230116	-0.271851	-0.329303	-0.404641	-0.499696	-0.61478	-0.746659
t = 190 ms	-0.00138174	-0.00177419	-0.0022781	-0.00292514	-0.00375594	-0.0048227	-0.00619243	-0.00795116	-0.0102093	-0.0131086	-0.016831	-0.0216097	-0.0277437	-0.035616	-0.0457155	-0.0586653	-0.0752547	-0.0964748	-0.123551	-0.157959	-0.201394	-0.255624	-0.322126	-0.40132	-0.491233	-0.58567	-0.672797	-0.736207	-0.760437	-0.739041	-0.678645	-0.594898	-0.504419	-0.419294	-0.346016	-0.28693	-0.242079	-0.210572	-0.191381	-0.183751	-0.187392	-0.202562	-0.230105	-0.271438	-0.328468	-0.403344	-0.497879	-0.612379	-0.743619
t = 191 ms	-0.00139661	-0.00179328	-0.00230262	-0.00295662	-0.00379636	-0.00487461	-0.00625908	-0.00803673	-0.0103192	-0.0132497	-0.0170121	-0.0218423	-0.0280423	-0.0359993	-0.0462075	-0.0592966	-0.0760646	-0.097513	-0.124881	-0.159659	-0.203561	-0.258374	-0.325591	-0.405637	-0.496515	-0.591965	-0.680022	-0.744101	-0.768572	-0.746916	-0.685829	-0.601128	-0.50961	-0.423487	-0.349317	-0.289464	-0.243964	-0.211908	-0.192241	-0.184185	-0.187425	-0.202197	-0.229321	-0.270189	-0.326684	-0.400934	-0.49473	-0.608372	-0.738652
t = 192 ms	-0.00140216	-0.00180041	-0.00231177	-0.00296836	-0.00381144	-0.00489397	-0.00628394	-0.00806865	-0.0103602	-0.0133023	-0.0170797	-0.021929	-0.0281537	-0.0361423	-0.046391	-0.0595322	-0.0763667	-0.0979003	-0.125377	-0.160293	-0.204369	-0.2594	-0.326884	-0.407246	-0.498484	-0.59431	-0.682711	-0.747034	-0.771587	-0.749823	-0.688463	-0.603386	-0.511455	-0.424927	-0.350384	-0.290194	-0.244389	-0.212045	-0.192097	-0.183748	-0.186668	-0.201074	-0.227763	-0.268105	-0.323956	-0.397416	-0.490255	-0.602766	-0.731768
t = 193 ms	-0.00139837	-0.00179554	-0.00230552	-0.00296034	-0.00380115	-0.00488075	-0.00626697	-0.00804686	-0.0103322	-0.0132664	-0.0170336	-0.0218698	-0.0280777	-0.0360447	-0.0462657	-0.0593714	-0.0761605	-0.0976359	-0.125038	-0.15986	-0.203817	-0.258699	-0.326001	-0.406146	-0.497135	-0.5927	-0.680859	-0.745002	-0.769477	-0.747756	-0.68654	-0.601667	-0.509949	-0.423611	-0.349215	-0.289119	-0.243351	-0.210984	-0.190948	-0.182442	-0.185123	-0.199195	-0.225436	-0.265191	-0.320289	-0.392798	-0.484464	-0.595573	-0.722981
t = 194 ms	-0.0013853	-0.00177876	-0.00228397	-0.00293268	-0.00376562	-0.00483513	-0.00620839	-0.00797165	-0.0102356	-0.0131424	-0.0168744	-0.0216654	-0.0278153	-0.0357078	-0.0458333	-0.0588165	-0.0754486	-0.0967233	-0.123869	-0.158366	-0.201912	-0.256281	-0.322953	-0.402349	-0.492488	-0.587158	-0.67449	-0.73803	-0.76227	-0.740743	-0.680088	-0.595991	-0.505111	-0.419555	-0.345823	-0.28625	-0.240859	-0.208731	-0.188801	-0.180271	-0.182795	-0.196565	-0.222345	-0.261454	-0.315691	-0.38709	-0.47737	-0.58681	-0.712311
t = 195 ms	-0.00136306	-0.0017502	-0.0022473	-0.00288559	-0.00370516	-0.0047575	-0.00610872	-0.00784366	-0.0100713	-0.0129314	-0.0166034	-0.0213175	-0.0273687	-0.0351345	-0.0450974	-0.0578721	-0.0742373	-0.0951704	-0.121881	-0.155824	-0.198671	-0.252166	-0.317768	-0.395889	-0.48458	-0.57773	-0.66366	-0.726178	-0.750027	-0.728844	-0.669158	-0.586408	-0.496981	-0.412792	-0.340235	-0.281607	-0.236931	-0.205301	-0.185669	-0.177247	-0.179693	-0.193195	-0.218501	-0.256906	-0.310175	-0.380308	-0.468991	-0.576497	-0.699784
t = 196 ms	-0.00133182	-0.00171009	-0.0021958	-0.00281946	-0.00362025	-0.00464847	-0.00596871	-0.0076639	-0.00984046	-0.012635	-0.0162229	-0.020829	-0.0267414	-0.0343292	-0.0440639	-0.0565458	-0.0725359	-0.0929893	-0.119087	-0.152252	-0.194117	-0.246387	-0.310485	-0.386816	-0.473475	-0.564491	-0.648452	-0.709539	-0.732844	-0.71215	-0.653838	-0.572991	-0.485622	-0.403373	-0.332493	-0.275225	-0.231595	-0.200717	-0.18157	-0.173385	-0.175832	-0.189098	-0.213916	-0.251559	-0.303757	-0.372468	-0.459346	-0.564661	-0.68543
t = 197 ms	-0.00129182	-0.00165872	-0.00212984	-0.00273477	-0.0035115	-0.00450884	-0.00578943	-0.00743369	-0.00954488	-0.0122555	-0.0157356	-0.0202033	-0.0259382	-0.0332981	-0.0427403	-0.0548473	-0.0703571	-0.0901961	-0.11551	-0.147679	-0.188287	-0.238987	-0.301159	-0.375198	-0.459254	-0.547538	-0.628979	-0.688236	-0.710848	-0.690786	-0.634239	-0.555838	-0.471116	-0.391366	-0.32265	-0.267148	-0.224885	-0.195007	-0.176527	-0.168706	-0.17123	-0.184289	-0.208608	-0.245431	-0.296454	-0.363592	-0.448462	-0.551329	-0.669283
t = 198 ms	-0.00124334	-0.00159647	-0.00204991	-0.00263213	-0.00337972	-0.00433963	-0.00557216	-0.00715471	-0.00918667	-0.0117956	-0.0151451	-0.0194451	-0.0249647	-0.0320484	-0.0411363	-0.052789	-0.0677167	-0.0868112	-0.111175	-0.142137	-0.181221	-0.230018	-0.289858	-0.361118	-0.442022	-0.526994	-0.605383	-0.662424	-0.684199	-0.664906	-0.610504	-0.535074	-0.453568	-0.376857	-0.310777	-0.257431	-0.216846	-0.188206	-0.170569	-0.163233	-0.165907	-0.178789	-0.202594	-0.238542	-0.288288	-0.353704	-0.436366	-0.536536	-0.651384
t = 199 ms	-0.00118673	-0.00152379	-0.00195658	-0.00251229	-0.00322584	-0.00414204	-0.00531846	-0.00682896	-0.0087684	-0.0112585	-0.0144555	-0.0185598	-0.0238281	-0.0305893	-0.0392633	-0.0503855	-0.0646335	-0.0828587	-0.106113	-0.135666	-0.17297	-0.219546	-0.276661	-0.344678	-0.4219	-0.503007	-0.577833	-0.632286	-0.653085	-0.634694	-0.5828	-0.510845	-0.433101	-0.359947	-0.296956	-0.246139	-0.20753	-0.180358	-0.163733	-0.156997	-0.15989	-0.172621	-0.195896	-0.230912	-0.279283	-0.34283	-0.42309	-0.520319	-0.631776
t = 200 ms	-0.00112239	-0.00144117	-0.0018505	-0.00237609	-0.00305095	-0.00391748	-0.00503011	-0.00645872	-0.00829301	-0.0106481	-0.0136718	-0.0175535	-0.0225362	-0.0289308	-0.0371346	-0.0476538	-0.0611293	-0.0783664	-0.10036	-0.12831	-0.163592	-0.207643	-0.261663	-0.325993	-0.39903	-0.475744	-0.546521	-0.598035	-0.617727	-0.600362	-0.551322	-0.483321	-0.409858	-0.340752	-0.28128	-0.233349	-0.196999	-0.171511	-0.156057	-0.150031	-0.153207	-0.16581	-0.18854	-0.222569	-0.269466	-0.331002	-0.408669	-0.50272	-0.610509
t = 201 ms	-0.00105077	-0.00134921	-0.00173242	-0.00222446	-0.00285626	-0.0036675	-0.00470913	-0.00604658	-0.00776382	-0.00996865	-0.0127994	-0.0164334	-0.0210982	-0.0270847	-0.034765	-0.0446129	-0.0572286	-0.0733658	-0.0939564	-0.120123	-0.153153	-0.194394	-0.244967	-0.305194	-0.373573	-0.445397	-0.511667	-0.55991	-0.578371	-0.562151	-0.51629	-0.452692	-0.383999	-0.319405	-0.263856	-0.219146	-0.185321	-0.161721	-0.147587	-0.142371	-0.14589	-0.158385	-0.180553	-0.213538	-0.258867	-0.318253	-0.393142	-0.483785	-0.587638
t = 202 ms	-0.00097236	-0.00124853	-0.00160315	-0.00205848	-0.00264313	-0.00339384	-0.00435775	-0.0055954	-0.0071845	-0.00922482	-0.0118443	-0.0152072	-0.0195239	-0.0250637	-0.032171	-0.041284	-0.0529584	-0.0678914	-0.0869457	-0.11116	-0.141726	-0.179889	-0.22669	-0.282424	-0.345704	-0.412175	-0.473512	-0.518174	-0.535288	-0.520323	-0.477945	-0.419171	-0.355702	-0.296051	-0.244803	-0.203624	-0.172571	-0.151048	-0.138371	-0.13406	-0.137975	-0.150379	-0.171966	-0.203852	-0.247518	-0.304619	-0.376551	-0.463562	-0.563219
t = 203 ms	-0.00088771	-0.00113984	-0.00146358	-0.00187928	-0.00241303	-0.00309838	-0.00397838	-0.00510828	-0.00655905	-0.00842174	-0.0108132	-0.0138833	-0.0178242	-0.0228818	-0.0293703	-0.03769	-0.048348	-0.0619811	-0.0793766	-0.101483	-0.129388	-0.16423	-0.206957	-0.257841	-0.315616	-0.376308	-0.432318	-0.473116	-0.488777	-0.475167	-0.43655	-0.382986	-0.325159	-0.270849	-0.224246	-0.186885	-0.158831	-0.139558	-0.128464	-0.125142	-0.1295	-0.141825	-0.16281	-0.193542	-0.235453	-0.290138	-0.358939	-0.442103	-0.537315
t = 204 ms	-0.000797396	-0.00102388	-0.00131468	-0.00168808	-0.00216754	-0.00278316	-0.00357363	-0.00458858	-0.00589174	-0.00756493	-0.00971309	-0.0124709	-0.0160108	-0.0205538	-0.0263822	-0.0338555	-0.0434292	-0.0556753	-0.0713011	-0.0911584	-0.116225	-0.147522	-0.185904	-0.231613	-0.283515	-0.338041	-0.388369	-0.425044	-0.439154	-0.426992	-0.392388	-0.344383	-0.292579	-0.243968	-0.202325	-0.16904	-0.144189	-0.127321	-0.117923	-0.115664	-0.120505	-0.132761	-0.15312	-0.182643	-0.22271	-0.274851	-0.340356	-0.419466	-0.509992
t = 205 ms	-0.000702035	-0.00090143	-0.00115746	-0.0014862	-0.00190832	-0.00245032	-0.00314625	-0.00403982	-0.00518715	-0.00666023	-0.00855149	-0.0109795	-0.0140961	-0.0180958	-0.0232271	-0.0298067	-0.0382355	-0.0490171	-0.0627743	-0.080257	-0.102326	-0.129881	-0.163674	-0.20392	-0.24962	-0.297636	-0.341964	-0.374285	-0.386759	-0.376125	-0.34576	-0.303626	-0.258181	-0.215589	-0.179184	-0.150205	-0.128739	-0.114413	-0.10681	-0.105677	-0.111035	-0.123225	-0.142934	-0.171193	-0.209328	-0.258803	-0.32085	-0.39571	-0.48132
t = 206 ms	-0.000602274	-0.000773335	-0.000992981	-0.00127501	-0.00163714	-0.00210212	-0.00269916	-0.00346576	-0.00445004	-0.0057138	-0.00733631	-0.00941926	-0.012093	-0.0155243	-0.0199265	-0.0255711	-0.0328022	-0.0420518	-0.0538541	-0.0688526	-0.0877861	-0.111426	-0.140419	-0.174949	-0.214162	-0.255367	-0.293418	-0.321185	-0.331947	-0.322912	-0.296982	-0.260989	-0.222197	-0.185902	-0.154977	-0.130504	-0.112579	-0.100914	-0.0951882	-0.0952361	-0.101136	-0.113259	-0.132289	-0.159229	-0.195347	-0.24204	-0.300476	-0.370896	-0.451374
t = 207 ms	-0.00049879	-0.000640459	-0.000822365	-0.00105594	-0.00135585	-0.00174093	-0.00223539	-0.00287026	-0.00368543	-0.00473204	-0.00607577	-0.00780082	-0.0100151	-0.0128569	-0.0165027	-0.0211775	-0.0271661	-0.0348264	-0.044601	-0.0570227	-0.0727034	-0.0922827	-0.116295	-0.144897	-0.17738	-0.21152	-0.243061	-0.266103	-0.275089	-0.267713	-0.246382	-0.21676	-0.184869	-0.155105	-0.129864	-0.110063	-0.0958106	-0.0869042	-0.0831254	-0.0843955	-0.0908548	-0.102904	-0.121228	-0.146793	-0.180813	-0.224608	-0.279289	-0.345091	-0.420229
t = 208 ms	-0.000392282	-0.0005037	-0.000646762	-0.000830458	-0.00106633	-0.00136919	-0.00175806	-0.00225737	-0.00289846	-0.00372159	-0.00477839	-0.00613509	-0.00787657	-0.0101115	-0.0129788	-0.0166554	-0.0213653	-0.0273899	-0.0350774	-0.0448469	-0.0571799	-0.0725795	-0.0914671	-0.113966	-0.139522	-0.166391	-0.191231	-0.20941	-0.216568	-0.210898	-0.194301	-0.171236	-0.146446	-0.123403	-0.104011	-0.0890164	-0.078541	-0.0724705	-0.0706908	-0.0732134	-0.0802414	-0.0922066	-0.10979	-0.133927	-0.165768	-0.20656	-0.257347	-0.318362	-0.387967
t = 209 ms	-0.000283465	-0.000363977	-0.000467355	-0.000600094	-0.000770535	-0.000989382	-0.00127038	-0.00163119	-0.00209445	-0.00268925	-0.0034529	-0.00443325	-0.00569167	-0.00730667	-0.00937861	-0.0120353	-0.0154388	-0.0197923	-0.0253475	-0.0324073	-0.0413199	-0.0524493	-0.0661007	-0.0823648	-0.100845	-0.120284	-0.138277	-0.151488	-0.156778	-0.152851	-0.141088	-0.12472	-0.107184	-0.0910057	-0.0775858	-0.0674992	-0.0608785	-0.0577	-0.0579557	-0.0617491	-0.0693469	-0.0812114	-0.098021	-0.120674	-0.15026	-0.187946	-0.234709	-0.290779	-0.35467
t = 210 ms	-0.000173071	-0.000222228	-0.000285346	-0.000366391	-0.000470454	-0.000604072	-0.000775639	-0.00099593	-0.00127878	-0.00164193	-0.00210818	-0.00270675	-0.00347508	-0.00446113	-0.00572618	-0.00734828	-0.00942631	-0.0120845	-0.0154765	-0.0197874	-0.02523	-0.0320272	-0.0403666	-0.0503055	-0.0616061	-0.0735086	-0.0845555	-0.0927255	-0.0961187	-0.093959	-0.0871	-0.0775239	-0.0673444	-0.0581272	-0.0507627	-0.0456502	-0.0429342	-0.0426819	-0.044993	-0.0500632	-0.0582232	-0.0699655	-0.085964	-0.10708	-0.134336	-0.16882	-0.211438	-0.262417	-0.320425
t = 211 ms	-6.18382e-05	-7.94018e-05	-0.000101954	-0.000130911	-0.000168093	-0.000215835	-0.000277136	-0.000355845	-0.000456907	-0.000586663	-0.000753255	-0.000967123	-0.00124165	-0.00159398	-0.002046	-0.00262561	-0.00336818	-0.00431812	-0.00553045	-0.00707153	-0.00901785	-0.01145	-0.0144368	-0.0180025	-0.0220691	-0.0263772	-0.0304248	-0.033515	-0.0349966	-0.034616	-0.032696	-0.0299612	-0.027191	-0.024984	-0.0237161	-0.0236096	-0.0248203	-0.0275068	-0.0318763	-0.0382172	-0.0469233	-0.0585165	-0.0736648	-0.0931896	-0.118046	-0.149237	-0.187597	-0.23335	-0.285321
t = 212 ms	4.94915e-05	6.35482e-05	8.15975e-05	0.000104773	0.000134531	0.00017274	0.000221802	0.000284796	0.000365678	0.000469526	0.000602853	0.000774014	0.000993718	0.00127567	0.00163739	0.00210116	0.00269523	0.003455	0.00442422	0.00565538	0.00720843	0.00914522	0.0115156	0.0143287	0.0175024	0.0207957	0.0237539	0.0257486	0.0261815	0.0247831	0.0217622	0.0176527	0.0130108	0.0082062	0.00337801	-0.00151823	-0.00664964	-0.0122655	-0.01868	-0.0262731	-0.0355008	-0.0469128	-0.0611693	-0.0790499	-0.101439	-0.129252	-0.163251	-0.203654	-0.249448
t = 213 ms	0.000160177	0.000205671	0.000264087	0.000339094	0.000435404	0.000559068	0.000717852	0.000921731	0.0011835	0.0015196	0.00195111	0.00250508	0.00321616	0.00412872	0.00529946	0.00680059	0.00872355	0.0111832	0.0143213	0.0183087	0.0233408	0.0296213	0.0373179	0.0464729	0.0568454	0.0676962	0.0776202	0.0846714	0.0870089	0.0838439	0.0759134	0.0650027	0.0529961	0.0412262	0.0303442	0.020483	0.0114649	0.00295101	-0.00547839	-0.0142929	-0.0240093	-0.035203	-0.0485241	-0.064708	-0.0845655	-0.108924	-0.138467	-0.173408	-0.2129
t = 214 ms	0.000269484	0.000346024	0.000444304	0.000570496	0.00073253	0.000940583	0.00120773	0.00155073	0.00199114	0.0025566	0.00328259	0.00421458	0.00541092	0.00694624	0.00891593	0.0114415	0.0146768	0.0188151	0.0240951	0.0308044	0.0392724	0.0498424	0.062799	0.0782171	0.0956987	0.114013	0.130817	0.142863	0.147083	0.142176	0.1294	0.111777	0.0925025	0.0738605	0.0570084	0.0422545	0.0294113	0.0180523	0.00765464	-0.00233876	-0.0125026	-0.0234358	-0.0357759	-0.0502117	-0.0674777	-0.0883091	-0.113313	-0.142693	-0.175771
t = 215 ms	0.00037669	0.000483679	0.000621055	0.00079745	0.00102394	0.00131476	0.00168818	0.00216764	0.00278326	0.00357367	0.00458845	0.00589122	0.00756348	0.00970958	0.0124629	0.0159932	0.0205156	0.0263002	0.033681	0.0430598	0.0548976	0.0696747	0.0877902	0.109351	0.133805	0.159441	0.182992	0.199938	0.206006	0.199393	0.181869	0.157667	0.131271	0.105897	0.0831991	0.0636586	0.0470791	0.0329492	0.020646	0.00952815	-0.00103398	-0.0116597	-0.0229716	-0.0356088	-0.0502272	-0.0674674	-0.0878555	-0.111589	-0.138158
t = 216 ms	0.000481086	0.000617726	0.000793176	0.00101846	0.00130772	0.00167914	0.00215604	0.00276839	0.00355461	0.00456408	0.00586011	0.00752393	0.00965964	0.0124005	0.0159169	0.0204256	0.0262014	0.0335893	0.0430158	0.0549942	0.0701134	0.0889875	0.112127	0.139669	0.170914	0.203679	0.233803	0.25552	0.263391	0.25512	0.232976	0.202374	0.169049	0.137128	0.108748	0.0845605	0.0643601	0.0475542	0.0334238	0.0212474	0.010344	7.69933e-05	-0.0101579	-0.0209473	-0.0328661	-0.0464575	-0.0621654	-0.0801794	-0.100158
t = 217 ms	0.000581987	0.000747286	0.000959533	0.00123206	0.001582	0.00203132	0.00260824	0.00334902	0.00430014	0.00552133	0.00708919	0.00910197	0.0116856	0.0150014	0.0192552	0.0247096	0.0316968	0.0406343	0.052038	0.066529	0.0848199	0.107654	0.135649	0.168973	0.206781	0.246436	0.282913	0.309246	0.31886	0.30899	0.282386	0.245604	0.205591	0.167351	0.133493	0.104829	0.0811492	0.0617822	0.0459182	0.03276	0.0215796	0.0117269	0.00261919	-0.00627502	-0.0154464	-0.0253389	-0.036312	-0.0485462	-0.0618697
t = 218 ms	0.000678732	0.000871508	0.00111904	0.00143687	0.00184497	0.00236898	0.00304182	0.00390573	0.00501496	0.00643915	0.00826763	0.010615	0.0136281	0.0174951	0.022456	0.0288171	0.0369659	0.0473891	0.0606885	0.0775886	0.0989205	0.125551	0.158202	0.19707	0.24117	0.287434	0.330003	0.360762	0.372051	0.360652	0.329777	0.287077	0.24066	0.196374	0.157276	0.124338	0.0973446	0.0755507	0.0580611	0.0440085	0.0326223	0.0232434	0.0153139	0.00836067	0.00197982	-0.00417118	-0.0103654	-0.0167731	-0.0233931
t = 219 ms	0.000770688	0.000989582	0.00127065	0.00163154	0.00209494	0.00268994	0.00345393	0.00443488	0.0056944	0.00731154	0.00938775	0.0120531	0.0154745	0.0198653	0.0254984	0.0327213	0.0419741	0.0538095	0.0689109	0.0881008	0.112323	0.142563	0.179638	0.223776	0.273859	0.326404	0.374765	0.409732	0.422617	0.409769	0.37484	0.326523	0.274029	0.224008	0.179947	0.142967	0.112849	0.0887807	0.0697874	0.0549374	0.0434233	0.0345809	0.0278813	0.0229129	0.0193608	0.0169863	0.0156044	0.015056	0.0151723
t = 220 ms	0.000857257	0.00110074	0.00141338	0.00181481	0.00233025	0.00299209	0.0038419	0.00493304	0.00633404	0.00813283	0.0104422	0.013407	0.0172127	0.0220967	0.0283626	0.0363968	0.046689	0.0598539	0.0766516	0.0979973	0.124941	0.158578	0.19982	0.248918	0.304633	0.363092	0.416907	0.455839	0.47023	0.456022	0.417285	0.363688	0.305485	0.25008	0.201363	0.160601	0.12757	0.101397	0.0810347	0.0654936	0.0539352	0.0456953	0.0402778	0.0373354	0.0366453	0.0380745	0.0415273	0.0468573	0.0537265
t = 221 ms	0.000937879	0.00120426	0.0015463	0.00198548	0.00254941	0.00327349	0.00420322	0.00539698	0.00692973	0.00889769	0.0114243	0.0146679	0.0188315	0.0241749	0.03103	0.0398198	0.05108	0.065483	0.0838606	0.107214	0.136692	0.173493	0.218615	0.272334	0.333294	0.397261	0.456157	0.498784	0.514581	0.499114	0.456837	0.398334	0.334826	0.274423	0.221391	0.177131	0.14142	0.113329	0.091744	0.0756266	0.064113	0.0565441	0.0524605	0.0515831	0.0537829	0.0590346	0.0673337	0.0785474	0.0921696
t = 222 ms	0.00101203	0.00129948	0.00166856	0.00214247	0.00275098	0.00353231	0.00453555	0.0058237	0.00747764	0.0096012	0.0123276	0.0158277	0.0203205	0.0260863	0.0334835	0.0429683	0.0551187	0.0706606	0.0904913	0.115691	0.1475	0.187211	0.235902	0.293872	0.359657	0.428692	0.492263	0.538291	0.555386	0.538767	0.493243	0.430239	0.361867	0.296884	0.239907	0.192458	0.154319	0.124509	0.10186	0.0852887	0.0739136	0.0670863	0.0643884	0.0656116	0.0707237	0.0798088	0.0929544	0.110043	0.130402
t = 223 ms	0.00107925	0.00138578	0.00177938	0.00228476	0.00293368	0.00376691	0.00483678	0.00621048	0.00797427	0.0102389	0.0131463	0.0168789	0.02167	0.0278188	0.0357073	0.045822	0.0587794	0.0753535	0.0965013	0.123375	0.157297	0.199646	0.251572	0.313394	0.383553	0.457183	0.524993	0.574108	0.592383	0.574727	0.526271	0.4592	0.386436	0.317324	0.256795	0.206491	0.166192	0.134878	0.111331	0.0944354	0.0832966	0.077283	0.0760215	0.0793781	0.0874192	0.10034	0.118321	0.141261	0.168324
t = 224 ms	0.00113909	0.00146262	0.00187804	0.00241145	0.00309636	0.00397579	0.00510498	0.00655485	0.00841644	0.0108066	0.0138753	0.0178148	0.0228716	0.0293614	0.0376873	0.0483629	0.0620388	0.079532	0.101852	0.130216	0.166019	0.210718	0.265524	0.330776	0.40483	0.482552	0.554139	0.606005	0.625339	0.606768	0.555713	0.485036	0.40838	0.335615	0.271955	0.219145	0.176971	0.144379	0.120111	0.103025	0.0922243	0.0870976	0.087322	0.0928409	0.103822	0.120572	0.143366	0.172121	0.205839
t = 225 ms	0.00119119	0.00152952	0.00196394	0.00252174	0.00323798	0.00415763	0.00533846	0.00685465	0.00880138	0.0113009	0.0145099	0.0186296	0.0239177	0.0307043	0.039411	0.0505748	0.0648763	0.0831696	0.106511	0.136172	0.173613	0.220356	0.277671	0.345909	0.423355	0.504641	0.579518	0.633784	0.654045	0.634689	0.581384	0.507585	0.427564	0.351646	0.285295	0.230347	0.186597	0.152962	0.128157	0.111021	0.100662	0.0964954	0.0982537	0.10596	0.119885	0.140449	0.168023	0.202541	0.242848
t = 226 ms	0.00123522	0.00158605	0.00203653	0.00261495	0.00335765	0.0043113	0.00553578	0.007108	0.00912669	0.0117186	0.0150462	0.0193182	0.0248017	0.0318391	0.0408676	0.0524441	0.0672742	0.0862436	0.110448	0.141206	0.180031	0.228502	0.287936	0.358699	0.439012	0.523311	0.600972	0.657271	0.678325	0.658315	0.603125	0.526709	0.443869	0.36532	0.296735	0.240033	0.195016	0.160584	0.135431	0.118389	0.108577	0.105444	0.108782	0.118697	0.135565	0.159919	0.192227	0.232443	0.279257
t = 227 ms	0.00127091	0.00163187	0.00209537	0.0026905	0.00345466	0.00443585	0.00569571	0.00731336	0.00939037	0.0120571	0.0154809	0.0198763	0.0255183	0.032759	0.0420484	0.0539593	0.0692179	0.0887354	0.113639	0.145286	0.185232	0.235105	0.296257	0.369067	0.451705	0.538448	0.618369	0.676323	0.698028	0.677504	0.620805	0.542293	0.457199	0.376556	0.306211	0.248149	0.202184	0.167207	0.141901	0.1251	0.115941	0.113915	0.118876	0.131016	0.150817	0.178929	0.215914	0.261748	0.314972
t = 228 ms	0.00129804	0.00166671	0.0021401	0.00274794	0.00352841	0.00453056	0.00581731	0.00746949	0.00959085	0.0123145	0.0158114	0.0203006	0.0260631	0.0334584	0.0429461	0.0551113	0.0706956	0.0906299	0.116065	0.148388	0.189187	0.240125	0.302584	0.376951	0.461358	0.549962	0.631606	0.690825	0.713038	0.69214	0.634319	0.554244	0.467477	0.385291	0.313669	0.254651	0.208066	0.1728	0.147539	0.131127	0.122728	0.121881	0.128504	0.142882	0.165602	0.197429	0.239022	0.290382	0.3499
t = 229 ms	0.00131646	0.00169037	0.00217047	0.00278694	0.00357849	0.00459486	0.00589987	0.0075755	0.00972697	0.0124893	0.0160358	0.0205887	0.026433	0.0339333	0.0435556	0.0558935	0.071699	0.0919162	0.117713	0.150494	0.191873	0.243534	0.306881	0.382306	0.467916	0.557787	0.640606	0.700695	0.723269	0.702141	0.64359	0.562495	0.474644	0.391477	0.319071	0.259508	0.212633	0.177339	0.152323	0.136449	0.128917	0.129317	0.137641	0.154262	0.179878	0.215369	0.261492	0.318268	0.383951
t = 230 ms	0.00132607	0.00170271	0.00218632	0.00280729	0.00360463	0.00462841	0.00594296	0.00763083	0.00979801	0.0125805	0.0161529	0.0207391	0.026626	0.0341811	0.0438737	0.0563017	0.0722227	0.0925875	0.118572	0.151593	0.193275	0.245314	0.309124	0.385103	0.471343	0.56188	0.645323	0.70588	0.728667	0.707454	0.648569	0.567004	0.478665	0.395083	0.32239	0.262697	0.215866	0.180807	0.156236	0.141049	0.134489	0.136203	0.14626	0.165126	0.193609	0.232704	0.283264	0.345337	0.417038
t = 231 ms	0.00132684	0.0017037	0.00218759	0.00280892	0.00360671	0.00463109	0.0059464	0.00763525	0.00980368	0.0125878	0.0161623	0.0207511	0.0266415	0.0342009	0.0438991	0.0563343	0.0722645	0.0926412	0.118641	0.151681	0.193387	0.245457	0.309306	0.385331	0.471627	0.562227	0.645736	0.706361	0.729211	0.708058	0.649238	0.567753	0.479525	0.396097	0.323615	0.264208	0.217755	0.183193	0.159268	0.144915	0.139428	0.14252	0.154338	0.175445	0.206759	0.249389	0.304284	0.371518	0.449076
t = 232 ms	0.00131878	0.00169335	0.0021743	0.00279186	0.00358481	0.00460297	0.00591029	0.00758888	0.00974414	0.0125114	0.0160641	0.0206251	0.0264796	0.0339932	0.0436325	0.0559922	0.0718256	0.0920786	0.117921	0.15076	0.192213	0.243968	0.30743	0.382996	0.468773	0.558834	0.641856	0.702146	0.72491	0.703964	0.645605	0.56475	0.477228	0.394521	0.322748	0.26404	0.218299	0.184494	0.161411	0.148037	0.143724	0.148254	0.161857	0.185194	0.219294	0.26538	0.324496	0.396744	0.479982
t = 233 ms	0.00130198	0.00167177	0.0021466	0.00275628	0.00353912	0.00454431	0.00583497	0.00749217	0.00961996	0.0123519	0.0158594	0.0203622	0.0261422	0.03356	0.0430764	0.0552787	0.0709104	0.0909053	0.116418	0.148839	0.189765	0.24086	0.303515	0.378122	0.462812	0.551736	0.633721	0.693279	0.715809	0.695212	0.637708	0.558028	0.471803	0.390377	0.319804	0.262205	0.217505	0.184712	0.162666	0.150413	0.147368	0.153391	0.168798	0.19435	0.231184	0.280639	0.343851	0.42095	0.509678
t = 234 ms	0.00127656	0.00163914	0.00210469	0.00270247	0.00347004	0.0044556	0.00572106	0.00734591	0.00943217	0.0121108	0.0155498	0.0199647	0.0256319	0.0329048	0.0422355	0.0541996	0.0695261	0.0891307	0.114146	0.145934	0.186061	0.23616	0.297593	0.370746	0.45379	0.540991	0.621398	0.679831	0.701983	0.681875	0.625613	0.547642	0.463295	0.383703	0.314814	0.258726	0.215387	0.183858	0.163039	0.152041	0.150356	0.157923	0.175147	0.20289	0.242399	0.295126	0.362298	0.444076	0.538087
t = 235 ms	0.00124273	0.00159569	0.00204891	0.00263085	0.00337807	0.00433751	0.00556943	0.00715122	0.00918218	0.0117898	0.0151377	0.0194356	0.0249525	0.0320328	0.0411162	0.0527631	0.0676835	0.0867686	0.111121	0.142067	0.18113	0.229902	0.289709	0.360927	0.441777	0.52668	0.60498	0.661906	0.683536	0.664055	0.609413	0.533675	0.451773	0.374553	0.307819	0.253634	0.211971	0.181949	0.162539	0.152928	0.152688	0.161843	0.180891	0.210796	0.252914	0.308806	0.379792	0.466062	0.565137
t = 236 ms	0.00120073	0.00154176	0.00197966	0.00254193	0.0032639	0.00419092	0.00538121	0.00690953	0.00887186	0.0113914	0.0146261	0.0187788	0.0241092	0.0309502	0.0397266	0.0509799	0.0653961	0.0838362	0.107365	0.137266	0.17501	0.222134	0.279922	0.348737	0.426861	0.508909	0.58459	0.639637	0.660606	0.641886	0.589229	0.51623	0.437324	0.362998	0.298877	0.246972	0.207289	0.179009	0.161182	0.153081	0.154366	0.165148	0.186021	0.218051	0.262704	0.321647	0.39629	0.486853	0.59076
t = 237 ms	0.00115086	0.00147774	0.00189745	0.00243637	0.00312836	0.00401687	0.00515773	0.00662259	0.00850342	0.0109183	0.0140187	0.0179989	0.023108	0.0296649	0.0380768	0.0488628	0.0626803	0.0803547	0.102907	0.131566	0.167743	0.212911	0.268301	0.334262	0.409151	0.487807	0.560374	0.613183	0.633358	0.615527	0.565208	0.495436	0.420054	0.349124	0.288054	0.238795	0.201381	0.175066	0.158989	0.152515	0.155395	0.167837	0.19053	0.224643	0.271747	0.333617	0.41175	0.506397	0.614888
t = 238 ms	0.00109349	0.00140407	0.00180286	0.00231491	0.0029724	0.00381662	0.00490061	0.00629244	0.00807951	0.010374	0.0133198	0.0171016	0.021956	0.028186	0.0361786	0.0464269	0.0595556	0.0763489	0.0977768	0.125007	0.159381	0.202299	0.25493	0.317607	0.388771	0.463524	0.532504	0.582734	0.601987	0.585167	0.537522	0.471442	0.400088	0.333032	0.275432	0.229165	0.194295	0.170157	0.155986	0.151246	0.155787	0.169913	0.194414	0.230559	0.280025	0.34469	0.426136	0.524644	0.637462
t = 239 ms	0.00102901	0.00132128	0.00169655	0.00217841	0.00279713	0.00359157	0.00461164	0.00592139	0.00760308	0.00976227	0.0125344	0.0160932	0.0206614	0.026524	0.0340453	0.0436893	0.0560438	0.071847	0.0920115	0.117637	0.149984	0.190372	0.239902	0.298889	0.365866	0.43623	0.501177	0.548504	0.566714	0.551019	0.506366	0.444418	0.377568	0.314839	0.261103	0.218153	0.186088	0.164325	0.152203	0.149295	0.155553	0.171382	0.197671	0.23579	0.287521	0.354841	0.439412	0.54155	0.658425
t = 240 ms	0.000957876	0.00122994	0.00157927	0.00202782	0.00260376	0.00334328	0.00429283	0.00551205	0.00707748	0.0090874	0.0116679	0.0149807	0.019233	0.0246904	0.0316918	0.0406691	0.0521696	0.0668803	0.085651	0.109505	0.139617	0.177214	0.223323	0.278237	0.340596	0.406116	0.466611	0.510732	0.527785	0.513324	0.471958	0.414554	0.352654	0.294674	0.245169	0.205841	0.17682	0.157615	0.147676	0.146688	0.15471	0.172251	0.200301	0.240331	0.294221	0.364046	0.451548	0.557072	0.677722
t = 241 ms	0.000880577	0.00113068	0.00145182	0.00186418	0.00239364	0.00307349	0.00394641	0.00506723	0.00650634	0.00835406	0.0107263	0.0137718	0.017681	0.0226979	0.0291343	0.0373872	0.0479597	0.0614833	0.0787394	0.100669	0.128351	0.162916	0.205307	0.255796	0.313134	0.373391	0.429047	0.469679	0.48547	0.472341	0.434539	0.382057	0.325519	0.272677	0.227744	0.192318	0.166562	0.150081	0.142444	0.143451	0.153276	0.172531	0.202308	0.244176	0.300113	0.372286	0.462514	0.571173	0.695306
t = 242 ms	0.000797647	0.0010242	0.0013151	0.00168861	0.00216822	0.00278403	0.00357475	0.00459002	0.00589359	0.0075673	0.00971614	0.0124748	0.0160158	0.0205603	0.0263905	0.0338662	0.043443	0.0556932	0.0713243	0.0911888	0.116265	0.147577	0.185978	0.23172	0.283672	0.33828	0.388742	0.425629	0.440061	0.428355	0.394365	0.347153	0.296352	0.249004	0.208951	0.17768	0.155387	0.14178	0.136549	0.139617	0.151272	0.172235	0.203697	0.247324	0.305188	0.379545	0.472286	0.583819	0.711131
t = 243 ms	0.000709654	0.000911213	0.00117002	0.00150233	0.00192903	0.00247691	0.0031804	0.00408367	0.00524344	0.00673252	0.0086443	0.0110986	0.014249	0.0182922	0.0234793	0.0301303	0.0386507	0.0495496	0.0634566	0.0811301	0.103441	0.1313	0.16547	0.206173	0.252409	0.301023	0.345973	0.378884	0.391869	0.381666	0.351713	0.310081	0.265354	0.223816	0.188921	0.16203	0.143377	0.132775	0.130039	0.13522	0.148724	0.171379	0.204476	0.249775	0.30944	0.385809	0.480842	0.594977	0.725159
t = 244 ms	0.000617199	0.000792499	0.00101759	0.00130661	0.00167771	0.00215422	0.00276605	0.00355164	0.00456032	0.0058554	0.00751811	0.00965268	0.0123927	0.0159091	0.0204204	0.0262049	0.0336153	0.0430944	0.0551898	0.0705613	0.0899667	0.114198	0.143921	0.17933	0.219561	0.261876	0.301033	0.329762	0.341224	0.332594	0.306875	0.271096	0.232737	0.197289	0.167791	0.145478	0.130617	0.12313	0.122963	0.130298	0.145658	0.169981	0.204655	0.251533	0.312864	0.391066	0.488162	0.604623	0.737355
t = 245 ms	0.000520911	0.000668863	0.000858836	0.00110277	0.00141598	0.00181814	0.00233453	0.00299756	0.00384887	0.00494191	0.00634523	0.00814679	0.0104593	0.0134271	0.0172347	0.0221168	0.0283712	0.0363716	0.0465803	0.0595543	0.0759335	0.0963874	0.121478	0.151374	0.18535	0.221104	0.254225	0.278599	0.28847	0.281474	0.260156	0.230462	0.198724	0.169604	0.145708	0.128139	0.117197	0.112915	0.115375	0.124889	0.142103	0.168059	0.204246	0.252602	0.315459	0.395309	0.494233	0.612733	0.747687
t = 246 ms	0.000421442	0.000541142	0.000694839	0.00089219	0.00114559	0.00147096	0.00188874	0.00242517	0.00311392	0.00399824	0.00513359	0.00659114	0.00846209	0.0108632	0.0139437	0.0178936	0.0229538	0.0294266	0.0376863	0.0481836	0.0614366	0.0779879	0.0982937	0.122494	0.150007	0.178983	0.205869	0.22574	0.233964	0.22865	0.211873	0.188457	0.163547	0.140949	0.122823	0.110131	0.103209	0.102203	0.10733	0.119036	0.138088	0.165637	0.203262	0.252989	0.317225	0.39853	0.499042	0.619289	0.75613
t = 247 ms	0.000319462	0.000410198	0.000526704	0.0006763	0.000868385	0.00111502	0.00143171	0.00183833	0.00236042	0.00303076	0.00389138	0.00499624	0.00641446	0.00823457	0.0105697	0.0135638	0.0173997	0.0223064	0.0285678	0.0365259	0.0465739	0.059124	0.0745242	0.0928846	0.113773	0.135798	0.15629	0.171542	0.178075	0.174481	0.162352	0.145364	0.127443	0.111518	0.0992909	0.091578	0.0887506	0.0910677	0.0988852	0.112783	0.133648	0.162737	0.201721	0.252704	0.318166	0.400728	0.502579	0.624276	0.762663
t = 248 ms	0.00021566	0.000276913	0.000355562	0.000456551	0.000586221	0.00075272	0.000966505	0.001241	0.00159345	0.00204598	0.00262696	0.00337282	0.00433023	0.00555895	0.00713533	0.00915667	0.0117462	0.0150589	0.0192864	0.0246598	0.0314454	0.0399227	0.0503296	0.0627456	0.0768892	0.0918398	0.105822	0.116371	0.121179	0.11933	0.111926	0.101473	0.0906563	0.0815109	0.0752713	0.0726061	0.0739203	0.0795871	0.0901008	0.106175	0.128817	0.159384	0.199637	0.251756	0.318285	0.401902	0.50484	0.627683	0.767271
t = 249 ms	0.00011073	0.00014218	0.000182563	0.000234415	0.000300995	0.000386483	0.000496251	0.000637193	0.000818158	0.00105051	0.00134881	0.00173178	0.00222337	0.00285427	0.00366371	0.00470165	0.00603145	0.00773273	0.00990415	0.0126649	0.0161526	0.0205129	0.0258721	0.0322792	0.0396048	0.0474029	0.0548033	0.0605962	0.0636572	0.0635688	0.0609353	0.0570795	0.0534338	0.0511289	0.0509261	0.0533435	0.0588187	0.0678394	0.0810373	0.0992592	0.123629	0.155606	0.197032	0.25016	0.317592	0.402055	0.505822	0.629504	0.769943
t = 250 ms	5.376e-06	6.90292e-06	8.86352e-06	1.1381e-05	1.46135e-05	1.87641e-05	2.40936e-05	3.09367e-05	3.97236e-05	5.10061e-05	6.54931e-05	8.40948e-05	0.00010798	0.000138649	0.000178029	0.000228593	0.00029352	0.000376887	0.000483932	0.000621381	0.000797869	0.00102448	0.00131546	0.00168909	0.00216883	0.00278483	0.00357579	0.0045914	0.00589546	0.00756989	0.00971987	0.0124804	0.0160249	0.0205758	0.0264185	0.0339194	0.0435476	0.055904	0.0717565	0.0920827	0.118121	0.151428	0.193925	0.247929	0.316094	0.401191	0.505527	0.629735	0.770671
t = 251 ms	-9.97001e-05	-0.000128017	-0.000164377	-0.000211065	-0.000271012	-0.000347984	-0.000446818	-0.000573718	-0.000736655	-0.000945855	-0.00121444	-0.00155924	-0.00200182	-0.0025698	-0.00329845	-0.00423265	-0.00542926	-0.00695954	-0.00891142	-0.0113903	-0.0145163	-0.0184126	-0.0231765	-0.0288206	-0.035169	-0.0417167	-0.0475189	-0.0512699	-0.0517213	-0.0482931	-0.0413783	-0.0320266	-0.0213208	-0.00994466	0.00191226	0.0144635	0.028209	0.0438608	0.0623204	0.0846939	0.112331	0.146881	0.190338	0.245079	0.313804	0.399319	0.503959	0.628379	0.769455
t = 252 ms	-0.000203799	-0.000261683	-0.000336007	-0.000431441	-0.00055398	-0.000711322	-0.000913349	-0.00117275	-0.00150581	-0.00193344	-0.00248247	-0.00318729	-0.00409201	-0.00525307	-0.00674259	-0.00865241	-0.0110988	-0.0142277	-0.0182194	-0.0232904	-0.0296882	-0.0376689	-0.0474408	-0.0590468	-0.0721602	-0.0858057	-0.0981408	-0.106616	-0.10881	-0.103648	-0.0920192	-0.0761457	-0.058355	-0.0402294	-0.0224299	-0.00489474	0.0129047	0.0317894	0.0527916	0.0771416	0.106297	0.141992	0.186294	0.241628	0.310735	0.396449	0.501125	0.625441	0.766298
t = 253 ms	-0.00030623	-0.000393207	-0.000504888	-0.000648287	-0.000832416	-0.00106884	-0.00137241	-0.00176219	-0.00226265	-0.00290521	-0.00373018	-0.00478926	-0.00614871	-0.00789335	-0.0101316	-0.0130014	-0.0166776	-0.0213795	-0.0273783	-0.0349998	-0.044617	-0.0566169	-0.0713166	-0.0887891	-0.108559	-0.12919	-0.147954	-0.16108	-0.164991	-0.158129	-0.141867	-0.119584	-0.0948321	-0.0700779	-0.0464467	-0.0240276	-0.00226442	0.0197693	0.0432321	0.0694743	0.100056	0.136793	0.181816	0.237595	0.306902	0.392592	0.497036	0.620929	0.761209
t = 254 ms	-0.000406316	-0.00052172	-0.000669901	-0.000860169	-0.00110448	-0.00141817	-0.00182095	-0.00233812	-0.00300216	-0.00385473	-0.00494933	-0.00635455	-0.00815831	-0.0104732	-0.0134429	-0.0172507	-0.0221286	-0.0283675	-0.0363275	-0.0464411	-0.059204	-0.0751311	-0.0946459	-0.117851	-0.144126	-0.171582	-0.19663	-0.214301	-0.219894	-0.211375	-0.190593	-0.162055	-0.130511	-0.0992932	-0.0699802	-0.0428094	-0.0171992	0.00787827	0.0337032	0.0617403	0.0936463	0.131314	0.176929	0.232999	0.302322	0.387764	0.491705	0.614858	0.754201
t = 255 ms	-0.000503397	-0.000646374	-0.00082996	-0.00106569	-0.00136837	-0.00175701	-0.00225603	-0.00289677	-0.00371946	-0.00477574	-0.00613187	-0.00787284	-0.0101076	-0.0129755	-0.0166549	-0.0213725	-0.0274159	-0.0351457	-0.045008	-0.0575389	-0.0733531	-0.0930894	-0.117275	-0.14604	-0.178625	-0.212702	-0.243846	-0.26593	-0.273156	-0.263035	-0.237874	-0.203278	-0.165158	-0.127683	-0.092876	-0.0611174	-0.0318027	-0.00380718	0.0242651	0.0539873	0.0871065	0.125585	0.171657	0.227863	0.297014	0.381982	0.48515	0.607243	0.745292
t = 256 ms	-0.000596834	-0.00076635	-0.000984012	-0.00126349	-0.00162236	-0.00208314	-0.00267478	-0.00343445	-0.00440985	-0.00566219	-0.00727003	-0.00933415	-0.0119837	-0.015384	-0.0197463	-0.0253396	-0.0325048	-0.0416696	-0.0533627	-0.0682203	-0.0869712	-0.110374	-0.139055	-0.173172	-0.211831	-0.252281	-0.289293	-0.315625	-0.324428	-0.31277	-0.283402	-0.242984	-0.198545	-0.155063	-0.114985	-0.0788329	-0.0459809	-0.0152128	0.0149765	0.046262	0.0804738	0.119637	0.166027	0.222208	0.290998	0.375265	0.477389	0.598107	0.734505
t = 257 ms	-0.000686017	-0.000880863	-0.00113105	-0.00145229	-0.00186478	-0.00239441	-0.00307447	-0.00394765	-0.00506879	-0.00650826	-0.00835637	-0.0107289	-0.0137744	-0.0176828	-0.0226969	-0.0291261	-0.037362	-0.0478963	-0.061337	-0.0784152	-0.0999692	-0.126871	-0.159843	-0.199069	-0.243525	-0.290059	-0.332674	-0.363063	-0.373374	-0.360254	-0.326878	-0.280913	-0.230454	-0.181253	-0.136163	-0.0958417	-0.0596435	-0.0262671	0.00589438	0.0386097	0.0737851	0.1135	0.160065	0.216058	0.284295	0.367636	0.468446	0.587473	0.721867
t = 258 ms	-0.000770362	-0.000989164	-0.00127011	-0.00163085	-0.00209405	-0.0026888	-0.00345247	-0.00443301	-0.005692	-0.00730845	-0.00938378	-0.012048	-0.0154679	-0.0198569	-0.0254875	-0.0327072	-0.0419557	-0.0537854	-0.0688788	-0.0880573	-0.112262	-0.142474	-0.179504	-0.223562	-0.273501	-0.32579	-0.373705	-0.407934	-0.419675	-0.405178	-0.36802	-0.316818	-0.260679	-0.206085	-0.156275	-0.112035	-0.072704	-0.0369015	-0.00292681	0.0310745	0.0670762	0.107205	0.153796	0.209435	0.276929	0.359116	0.458345	0.575369	0.707411
t = 259 ms	-0.000849323	-0.00109055	-0.00140029	-0.00179801	-0.00230869	-0.0029644	-0.00380634	-0.00488739	-0.00627541	-0.00805755	-0.0103456	-0.0132829	-0.0170534	-0.0218922	-0.0281	-0.0360596	-0.0462562	-0.0592985	-0.0759391	-0.0970837	-0.123771	-0.157081	-0.19791	-0.246491	-0.301564	-0.359241	-0.41212	-0.449946	-0.46303	-0.44725	-0.406559	-0.350466	-0.289024	-0.229398	-0.175191	-0.12731	-0.0850807	-0.0470511	-0.011435	0.0236984	0.0603821	0.100781	0.147248	0.202366	0.268924	0.349733	0.447114	0.561828	0.691172
t = 260 ms	-0.000922388	-0.00118437	-0.00152076	-0.00195269	-0.0025073	-0.00321942	-0.00413379	-0.00530783	-0.00681527	-0.00875072	-0.0112356	-0.0144256	-0.0185204	-0.0237755	-0.0305174	-0.0391618	-0.0502356	-0.0643999	-0.0824722	-0.105436	-0.13442	-0.170597	-0.214942	-0.267709	-0.327533	-0.390196	-0.44767	-0.488828	-0.50316	-0.4862	-0.442248	-0.381641	-0.315306	-0.251043	-0.192791	-0.141571	-0.0966973	-0.0566548	-0.0195812	0.0165215	0.0537361	0.0942569	0.140446	0.194875	0.260306	0.339512	0.434785	0.546884	0.673191
t = 261 ms	-0.000989088	-0.00127001	-0.00163073	-0.00209389	-0.00268861	-0.00345222	-0.00443271	-0.00569166	-0.0073081	-0.00938351	-0.0120481	-0.0154688	-0.0198597	-0.0254948	-0.0327241	-0.0419937	-0.0538683	-0.0690569	-0.0884363	-0.113061	-0.144141	-0.182936	-0.23049	-0.287079	-0.35124	-0.418457	-0.480127	-0.52433	-0.539806	-0.521776	-0.474859	-0.410143	-0.339358	-0.270883	-0.208964	-0.154729	-0.107483	-0.0656559	-0.0273195	0.00958151	0.0471701	0.087661	0.133416	0.186987	0.251101	0.328484	0.421389	0.530576	0.653514
t = 262 ms	-0.001049	-0.00134694	-0.0017295	-0.00222072	-0.00285145	-0.00366132	-0.0047012	-0.0060364	-0.00775075	-0.00995186	-0.0127778	-0.0164057	-0.0210626	-0.027039	-0.0347062	-0.0445373	-0.0571311	-0.0732398	-0.093793	-0.11991	-0.152873	-0.194019	-0.244456	-0.304477	-0.372535	-0.443843	-0.509284	-0.556225	-0.572735	-0.553752	-0.504182	-0.435792	-0.361029	-0.288793	-0.22361	-0.166703	-0.117373	-0.0740025	-0.0346075	0.00291372	0.0407146	0.0810205	0.126184	0.178729	0.241336	0.316678	0.406963	0.512945	0.63219
t = 263 ms	-0.00110173	-0.00141465	-0.00181645	-0.00233236	-0.00299481	-0.00384539	-0.00493755	-0.00633987	-0.00814041	-0.0104522	-0.0134202	-0.0172305	-0.0221215	-0.0283983	-0.0364511	-0.0467764	-0.0600034	-0.076922	-0.0985087	-0.125939	-0.16056	-0.203775	-0.25675	-0.319793	-0.391282	-0.466193	-0.534956	-0.584312	-0.601738	-0.581926	-0.530034	-0.458425	-0.380181	-0.304662	-0.236638	-0.177421	-0.126309	-0.0816475	-0.0414067	-0.00344938	0.0343977	0.0743612	0.118775	0.170125	0.231039	0.304128	0.391544	0.494037	0.609272
t = 264 ms	-0.00114697	-0.00147274	-0.00189103	-0.00242813	-0.00311777	-0.00400328	-0.00514028	-0.00660018	-0.00847465	-0.0108813	-0.0139712	-0.017938	-0.0230298	-0.0295644	-0.0379477	-0.048697	-0.0624671	-0.0800804	-0.102554	-0.13111	-0.167153	-0.212144	-0.267296	-0.332932	-0.407364	-0.485367	-0.556983	-0.608415	-0.626634	-0.606121	-0.552253	-0.477903	-0.396697	-0.318392	-0.24797	-0.186819	-0.134241	-0.0885491	-0.0476824	-0.0094782	0.028246	0.0677081	0.111214	0.161204	0.220241	0.290866	0.375172	0.473898	0.584817
t = 265 ms	-0.00118442	-0.00152083	-0.00195278	-0.00250742	-0.00321958	-0.00413401	-0.00530814	-0.00681571	-0.00875139	-0.0112367	-0.0144275	-0.0185238	-0.0237818	-0.0305298	-0.0391869	-0.0502872	-0.064507	-0.0826955	-0.105903	-0.135392	-0.172612	-0.219073	-0.276028	-0.343812	-0.420682	-0.501247	-0.575227	-0.628384	-0.647269	-0.62619	-0.570702	-0.494105	-0.410476	-0.3299	-0.257538	-0.194843	-0.141123	-0.0946713	-0.0534042	-0.0151462	0.0222836	0.0610844	0.103525	0.151989	0.208969	0.276927	0.357889	0.452581	0.558886
t = 266 ms	-0.00121387	-0.00155864	-0.00200133	-0.00256976	-0.00329962	-0.00423678	-0.0054401	-0.00698516	-0.00896896	-0.011516	-0.0147862	-0.0189843	-0.0243731	-0.0312888	-0.0401612	-0.0515374	-0.0661108	-0.0847515	-0.108536	-0.138758	-0.176904	-0.224521	-0.282894	-0.352366	-0.431154	-0.513735	-0.58958	-0.644099	-0.663518	-0.64201	-0.58527	-0.506935	-0.421436	-0.339119	-0.265287	-0.201449	-0.14692	-0.0999835	-0.0585459	-0.0204301	0.0165325	0.0545122	0.0957312	0.142508	0.197256	0.262348	0.339739	0.430138	0.531543
t = 267 ms	-0.00123513	-0.00158594	-0.00203639	-0.00261477	-0.00335743	-0.004311	-0.0055354	-0.00710752	-0.00912607	-0.0117178	-0.0150452	-0.0193168	-0.0248	-0.0318369	-0.0408647	-0.0524402	-0.0672689	-0.0862363	-0.110437	-0.141189	-0.180004	-0.228456	-0.287853	-0.358545	-0.43872	-0.52276	-0.599955	-0.655467	-0.675287	-0.653489	-0.595873	-0.516318	-0.429515	-0.345997	-0.271175	-0.206602	-0.151602	-0.104461	-0.0630859	-0.0253098	0.0110123	0.0480119	0.087855	0.132787	0.185131	0.247166	0.320768	0.406625	0.502857
t = 268 ms	-0.0012481	-0.00160259	-0.00205776	-0.00264222	-0.00339267	-0.00435625	-0.0055935	-0.00718212	-0.00922186	-0.0118408	-0.0152031	-0.0195196	-0.0250603	-0.0321711	-0.0412937	-0.0529907	-0.067975	-0.0871415	-0.111596	-0.142672	-0.181894	-0.230855	-0.290877	-0.362314	-0.443337	-0.52827	-0.606297	-0.662427	-0.68251	-0.660563	-0.602453	-0.522204	-0.434668	-0.350498	-0.275172	-0.210276	-0.155149	-0.108086	-0.0670072	-0.0297688	0.00574012	0.0416022	0.079918	0.122851	0.172626	0.23142	0.301022	0.3821	0.472898
t = 269 ms	-0.0012527	-0.0016085	-0.00206535	-0.00265196	-0.00340518	-0.00437232	-0.00561413	-0.00720861	-0.00925587	-0.0118844	-0.0152592	-0.0195916	-0.0251527	-0.0322897	-0.0414459	-0.0531861	-0.0682257	-0.0874629	-0.112008	-0.143198	-0.182565	-0.231708	-0.291952	-0.363656	-0.444983	-0.53024	-0.608573	-0.664943	-0.685152	-0.6632	-0.604977	-0.524566	-0.436874	-0.352603	-0.277261	-0.212457	-0.157547	-0.110845	-0.0702973	-0.0337939	0.0007307	0.0353003	0.0719408	0.112724	0.159772	0.215148	0.280552	0.356625	0.44174
t = 270 ms	-0.00124893	-0.00160366	-0.00205914	-0.00264399	-0.00339494	-0.00435917	-0.00559725	-0.00718693	-0.00922804	-0.0118487	-0.0152133	-0.0195327	-0.0250771	-0.0321926	-0.0413213	-0.0530262	-0.0680206	-0.0872	-0.111671	-0.142768	-0.182017	-0.231012	-0.291077	-0.362567	-0.443655	-0.528666	-0.606782	-0.663014	-0.683211	-0.661395	-0.603444	-0.523398	-0.436127	-0.352306	-0.277438	-0.21314	-0.158791	-0.112732	-0.0729486	-0.0373756	-0.00400387	0.0291215	0.063943	0.102433	0.1466	0.198392	0.259407	0.330263	0.409461
t = 271 ms	-0.00123685	-0.00158814	-0.00203922	-0.0026184	-0.00336208	-0.00431699	-0.00554308	-0.00711738	-0.00913873	-0.011734	-0.015066	-0.0193436	-0.0248344	-0.0318811	-0.0409214	-0.0525131	-0.0673624	-0.0863562	-0.110591	-0.141386	-0.180256	-0.228778	-0.288263	-0.359064	-0.439371	-0.523569	-0.600947	-0.656663	-0.676711	-0.655174	-0.597875	-0.518722	-0.432444	-0.349621	-0.275712	-0.212332	-0.158883	-0.113748	-0.074958	-0.0405077	-0.00845403	0.0230794	0.055943	0.0920021	0.133143	0.181191	0.237641	0.303078	0.37614
t = 272 ms	-0.00121655	-0.00156208	-0.00200574	-0.00257542	-0.0033069	-0.00424613	-0.0054521	-0.00700056	-0.00898873	-0.0115414	-0.0148188	-0.0190261	-0.0244268	-0.0313578	-0.0402498	-0.0516511	-0.0662567	-0.0849388	-0.108776	-0.139066	-0.177298	-0.225024	-0.283533	-0.353175	-0.432169	-0.514994	-0.591118	-0.645948	-0.665711	-0.644592	-0.588321	-0.51058	-0.425861	-0.344576	-0.272105	-0.210048	-0.157835	-0.113897	-0.0763273	-0.0431876	-0.0126128	0.0171859	0.0479582	0.0814544	0.119433	0.163587	0.215304	0.275137	0.341859
t = 273 ms	-0.00118819	-0.00152566	-0.00195899	-0.00251539	-0.00322982	-0.00414715	-0.00532501	-0.00683738	-0.00877921	-0.0112724	-0.0144733	-0.0185826	-0.0238574	-0.0306269	-0.0393115	-0.0504472	-0.0647123	-0.0829589	-0.10624	-0.135824	-0.173165	-0.21978	-0.276926	-0.344947	-0.422104	-0.503007	-0.577373	-0.630952	-0.650298	-0.629733	-0.574858	-0.499038	-0.416432	-0.337215	-0.26665	-0.206313	-0.155665	-0.113193	-0.0770627	-0.0454163	-0.0164757	0.0114511	0.040005	0.0708138	0.105501	0.145623	0.192453	0.246509	0.306703
t = 274 ms	-0.00115199	-0.00147918	-0.0018993	-0.00243875	-0.00313141	-0.0040208	-0.00516277	-0.00662906	-0.00851172	-0.0109289	-0.0140324	-0.0180165	-0.0231305	-0.0296937	-0.0381138	-0.0489102	-0.0627407	-0.0804314	-0.103004	-0.131686	-0.16789	-0.213084	-0.268491	-0.334441	-0.409253	-0.487699	-0.559815	-0.611789	-0.630586	-0.610709	-0.557588	-0.484186	-0.404231	-0.327597	-0.259394	-0.201164	-0.152398	-0.111653	-0.077175	-0.0471981	-0.0200409	0.00588311	0.0320984	0.0601031	0.0913798	0.127341	0.169142	0.217263	0.270758
t = 275 ms	-0.00110821	-0.00142296	-0.00182712	-0.00234607	-0.0030124	-0.00386799	-0.00496656	-0.00637712	-0.00818824	-0.0105136	-0.0134991	-0.0173318	-0.0222515	-0.0285652	-0.0366653	-0.0470513	-0.0603562	-0.0773746	-0.099089	-0.126682	-0.16151	-0.204987	-0.258289	-0.321735	-0.393708	-0.469182	-0.538572	-0.588597	-0.606722	-0.58766	-0.53664	-0.466133	-0.389351	-0.315797	-0.250397	-0.194644	-0.148069	-0.1093	-0.0766796	-0.0485406	-0.023309	0.000488583	0.0242525	0.0493446	0.0771004	0.108784	0.145427	0.187471	0.234112
t = 276 ms	-0.00105716	-0.00135742	-0.00174296	-0.002238	-0.00287364	-0.00368981	-0.00473778	-0.00608337	-0.00781106	-0.0100293	-0.0128773	-0.0165334	-0.0212265	-0.0272494	-0.0349764	-0.044884	-0.0575761	-0.0738106	-0.0945247	-0.120847	-0.154071	-0.195546	-0.246394	-0.306919	-0.375581	-0.447587	-0.513796	-0.561544	-0.578875	-0.560753	-0.512165	-0.445012	-0.371901	-0.301903	-0.239727	-0.186809	-0.142717	-0.106165	-0.0755958	-0.0494549	-0.0262827	-0.0047277	0.01648	0.0385599	0.0626946	0.0899947	0.121366	0.157205	0.196857
t = 277 ms	-0.000999206	-0.00128301	-0.00164741	-0.00211531	-0.00271611	-0.00348754	-0.00447806	-0.00574988	-0.00738286	-0.0094795	-0.0121713	-0.015627	-0.0200629	-0.0257556	-0.033059	-0.0424235	-0.0544198	-0.0697644	-0.0893431	-0.114222	-0.145625	-0.184827	-0.232889	-0.290099	-0.355001	-0.423069	-0.485664	-0.530821	-0.547245	-0.530177	-0.484337	-0.420974	-0.352008	-0.286019	-0.227466	-0.177721	-0.136391	-0.102281	-0.0739473	-0.0499548	-0.0289675	-0.00976258	0.00879279	0.0277701	0.0481939	0.071017	0.0970146	0.12654	0.159083
t = 278 ms	-0.000934755	-0.00120025	-0.00154115	-0.00197887	-0.00254091	-0.00326258	-0.00418921	-0.005379	-0.00690665	-0.00886805	-0.0113862	-0.0146191	-0.0187688	-0.0240943	-0.0309266	-0.0396871	-0.0509096	-0.0652644	-0.0835803	-0.106855	-0.136232	-0.172906	-0.217869	-0.271391	-0.332112	-0.395798	-0.454372	-0.496644	-0.512053	-0.49615	-0.453354	-0.39419	-0.329814	-0.268259	-0.213707	-0.167452	-0.129143	-0.0976876	-0.0717616	-0.0500574	-0.0313709	-0.0146145	0.00120144	0.0169953	0.0336294	0.0518944	0.0724317	0.095549	0.120883
t = 279 ms	-0.000864253	-0.00110972	-0.00142491	-0.00182962	-0.00234927	-0.00301651	-0.00387325	-0.0049733	-0.00638573	-0.0081992	-0.0105275	-0.0135165	-0.0173532	-0.0222771	-0.0285941	-0.0366938	-0.0470699	-0.0603421	-0.0772766	-0.0987958	-0.125958	-0.159866	-0.201439	-0.250927	-0.307073	-0.365965	-0.420139	-0.459252	-0.473545	-0.458909	-0.419432	-0.364849	-0.305478	-0.248752	-0.198549	-0.156079	-0.121035	-0.0924302	-0.0690697	-0.0497824	-0.0335023	-0.0192835	-0.00628445	0.00625544	0.0190319	0.0326702	0.0476754	0.0643076	0.0823508
t = 280 ms	-0.000788188	-0.00101205	-0.0012995	-0.00166859	-0.00214251	-0.00275102	-0.00353236	-0.00453559	-0.00582371	-0.00747757	-0.00960092	-0.0123268	-0.0158259	-0.0203164	-0.0260774	-0.0334643	-0.0429272	-0.0550313	-0.0704754	-0.0901009	-0.114873	-0.145798	-0.183713	-0.228848	-0.280058	-0.333777	-0.383201	-0.418903	-0.431988	-0.418712	-0.382807	-0.333155	-0.279169	-0.227637	-0.182103	-0.143689	-0.112132	-0.0865567	-0.0659062	-0.0491521	-0.0353733	-0.0237709	-0.0136563	-0.00443062	0.00443193	0.0133881	0.0228042	0.0328914	0.0435814
t = 281 ms	-0.000707084	-0.000907913	-0.00116578	-0.00149689	-0.00192204	-0.00246794	-0.00316888	-0.00406888	-0.00522445	-0.00670813	-0.00861299	-0.0110584	-0.0141974	-0.0182259	-0.0233941	-0.0300209	-0.03851	-0.0493687	-0.0632237	-0.0808298	-0.103053	-0.130796	-0.164812	-0.205305	-0.251251	-0.299454	-0.343813	-0.375876	-0.387668	-0.375838	-0.343734	-0.299329	-0.251073	-0.205063	-0.164489	-0.130374	-0.102504	-0.0801201	-0.0623086	-0.0481913	-0.0369973	-0.0280796	-0.0209066	-0.0150445	-0.0101405	-0.00590861	-0.00212338	0.00137637	0.00466966
t = 282 ms	-0.000621495	-0.000798015	-0.00102467	-0.0013157	-0.00168939	-0.00216921	-0.0027853	-0.00357636	-0.00459206	-0.00589615	-0.00757044	-0.00971985	-0.0124789	-0.0160197	-0.0205624	-0.026387	-0.0338486	-0.0433929	-0.055571	-0.0710462	-0.0905797	-0.114966	-0.144865	-0.18046	-0.220852	-0.263232	-0.302244	-0.330464	-0.34089	-0.330579	-0.302481	-0.263605	-0.221386	-0.181188	-0.145832	-0.116233	-0.0922271	-0.0731765	-0.0583175	-0.0469269	-0.0383892	-0.0322136	-0.0280285	-0.0255685	-0.0246556	-0.0251767	-0.0270487	-0.0301614	-0.0342887
t = 283 ms	-0.000532006	-0.000683109	-0.000877128	-0.00112625	-0.00144613	-0.00185687	-0.00238425	-0.0030614	-0.00393085	-0.00504716	-0.00648037	-0.00832029	-0.0106821	-0.013713	-0.0176016	-0.0225876	-0.0289748	-0.0371449	-0.0475695	-0.0608166	-0.0775379	-0.0984134	-0.124009	-0.154483	-0.189066	-0.225358	-0.258779	-0.282979	-0.291973	-0.283247	-0.259331	-0.226229	-0.190311	-0.156181	-0.126266	-0.10137	-0.0813804	-0.0657856	-0.0539757	-0.0453877	-0.0395656	-0.036178	-0.0350164	-0.0359854	-0.0390841	-0.0443734	-0.0519132	-0.0616456	-0.0731981
t = 284 ms	-0.000439224	-0.000563974	-0.000724157	-0.000929834	-0.00119393	-0.00153303	-0.00196843	-0.00252749	-0.00324531	-0.00416693	-0.00535019	-0.00686923	-0.0088191	-0.0113215	-0.0145319	-0.0186483	-0.0239216	-0.0306669	-0.0392735	-0.0502106	-0.0640162	-0.0812521	-0.102386	-0.12755	-0.15611	-0.186089	-0.213712	-0.233744	-0.24125	-0.234164	-0.214579	-0.187457	-0.158065	-0.130214	-0.105928	-0.0858928	-0.0700472	-0.0580097	-0.0493284	-0.0436044	-0.0405444	-0.0399789	-0.041865	-0.0462788	-0.0533972	-0.0634559	-0.0766588	-0.0930004	-0.111963
t = 285 ms	-0.000343777	-0.000441419	-0.000566792	-0.000727775	-0.000934479	-0.00119989	-0.00154068	-0.00197825	-0.00254008	-0.00326143	-0.00418755	-0.0053765	-0.00690265	-0.00886126	-0.011374	-0.0145959	-0.0187234	-0.0240029	-0.0307394	-0.0393	-0.0501062	-0.0635979	-0.0801422	-0.0998428	-0.122207	-0.145692	-0.167349	-0.183091	-0.189065	-0.183663	-0.168529	-0.147554	-0.124867	-0.103469	-0.0849615	-0.0699131	-0.0583134	-0.0499134	-0.0444225	-0.0416088	-0.0413443	-0.0436236	-0.0485702	-0.0564327	-0.0675665	-0.0823822	-0.101228	-0.12415	-0.150488
t = 286 ms	-0.000246311	-0.000316269	-0.000406097	-0.000521438	-0.000669539	-0.000859701	-0.00110387	-0.00141738	-0.00181992	-0.00233676	-0.00300031	-0.00385217	-0.00494564	-0.00634895	-0.00814931	-0.0104578	-0.013415	-0.0171978	-0.0220246	-0.0281585	-0.0359018	-0.04557	-0.0574271	-0.0715491	-0.0875866	-0.104439	-0.120004	-0.131363	-0.135771	-0.132086	-0.121494	-0.10679	-0.0909463	-0.0761287	-0.0635139	-0.0535461	-0.0462675	-0.0415632	-0.0393064	-0.0394342	-0.0419853	-0.0471198	-0.0551282	-0.0664318	-0.0815642	-0.101111	-0.125562	-0.155019	-0.188678
t = 287 ms	-0.00014748	-0.000189368	-0.000243153	-0.000312214	-0.00040089	-0.000514751	-0.000660948	-0.000848666	-0.00108969	-0.00139915	-0.00179645	-0.00230651	-0.00296123	-0.00380148	-0.00487946	-0.00626169	-0.00803244	-0.0102975	-0.0131878	-0.0168611	-0.0214985	-0.0272897	-0.0343939	-0.0428593	-0.052481	-0.0626084	-0.0719945	-0.0789097	-0.0817277	-0.0797807	-0.0737911	-0.0654436	-0.0565328	-0.0483822	-0.0417347	-0.0369089	-0.0339995	-0.033027	-0.0340296	-0.0371144	-0.0424881	-0.050476	-0.0615358	-0.0762611	-0.095363	-0.1196	-0.149605	-0.185534	-0.22644
t = 288 ms	-4.79479e-05	-6.15662e-05	-7.90525e-05	-0.000101505	-0.000130335	-0.000167353	-0.000214884	-0.000275914	-0.000354274	-0.000454884	-0.000584056	-0.000749884	-0.000962749	-0.00123594	-0.00158642	-0.00203585	-0.00261164	-0.00334825	-0.00428835	-0.00548347	-0.00699301	-0.00887968	-0.0111974	-0.0139658	-0.0171261	-0.0204802	-0.0236436	-0.0260822	-0.0272979	-0.0271	-0.0257431	-0.0237932	-0.0218607	-0.0204194	-0.0197751	-0.0201199	-0.0216007	-0.0243737	-0.0286423	-0.0346843	-0.0428737	-0.0537011	-0.0677904	-0.0859064	-0.108936	-0.137809	-0.173302	-0.215619	-0.263681
t = 289 ms	5.16192e-05	6.62804e-05	8.51056e-05	0.000109278	0.000140315	0.000180167	0.000231338	0.00029704	0.0003814	0.000489712	0.000628771	0.000807291	0.00103644	0.00133051	0.00170778	0.00219148	0.00281107	0.00360346	0.00461426	0.00589816	0.00751759	0.00953684	0.0120075	0.014938	0.0182415	0.0216633	0.024725	0.0267653	0.0271536	0.0256032	0.0223277	0.0178802	0.012835	0.0075687	0.0022126	-0.00329827	-0.00916273	-0.0156723	-0.0231953	-0.0321788	-0.0431637	-0.0568044	-0.0738897	-0.0953536	-0.122257	-0.155699	-0.196595	-0.245204	-0.300308
t = 290 ms	0.000150557	0.000193319	0.000248226	0.000318728	0.000409254	0.000525491	0.000674739	0.000866373	0.00111242	0.00142834	0.00183393	0.00235462	0.00302299	0.00388074	0.00498116	0.0063921	0.0081995	0.0105112	0.0134606	0.0172079	0.0219365	0.027837	0.0350657	0.0436592	0.0533857	0.0635407	0.0727886	0.0792799	0.0812627	0.0779761	0.070099	0.0592965	0.0473202	0.0353916	0.0240768	0.0134373	0.00322283	-0.00699209	-0.0177389	-0.0296329	-0.0433796	-0.0597954	-0.0798317	-0.104589	-0.1353	-0.17323	-0.219432	-0.274216	-0.336231
t = 291 ms	0.000248207	0.000318704	0.000409224	0.000525453	0.000674694	0.000866321	0.00111237	0.0014283	0.00183394	0.00235475	0.00302341	0.00388182	0.00498369	0.00639778	0.00821194	0.010538	0.0135178	0.0173291	0.0221918	0.0283704	0.0361678	0.045899	0.0578238	0.0720067	0.0880726	0.104873	0.120227	0.131112	0.134669	0.129669	0.117252	0.100178	0.0813625	0.0628604	0.0456671	0.0299689	0.0154652	0.00159851	-0.0123235	-0.0270815	-0.0435431	-0.0626838	-0.0856147	-0.1136	-0.14804	-0.190364	-0.241758	-0.302584	-0.371362
t = 292 ms	0.000343922	0.000441605	0.000567031	0.000728081	0.000934873	0.0012004	0.00154133	0.00197908	0.00254115	0.0032628	0.00418931	0.00537875	0.00690553	0.00886493	0.0113787	0.0146018	0.0187307	0.0240119	0.03075	0.0393117	0.050117	0.063603	0.0801309	0.0997924	0.122072	0.145387	0.166726	0.181917	0.187017	0.180339	0.163471	0.140252	0.114733	0.0897893	0.0668354	0.0461807	0.0274752	0.010032	-0.0069985	-0.0245588	-0.0436752	-0.0654789	-0.091237	-0.122374	-0.160452	-0.207062	-0.263521	-0.330241	-0.405613
t = 293 ms	0.000437068	0.000561207	0.000720603	0.000925271	0.00118807	0.0015255	0.00195877	0.00251509	0.00322938	0.00414648	0.00532393	0.00683551	0.0087758	0.0112659	0.0144605	0.0185565	0.0238037	0.0305153	0.0390785	0.0499593	0.0636918	0.0808319	0.101839	0.126832	0.155159	0.184813	0.211976	0.231359	0.237961	0.22965	0.208451	0.179251	0.14721	0.115997	0.0874371	0.0619594	0.0391653	0.0182424	-0.0018122	-0.0220985	-0.0437969	-0.0681901	-0.096697	-0.130897	-0.172513	-0.223289	-0.284671	-0.357118	-0.4389
t = 294 ms	0.000527032	0.000676722	0.000868927	0.00111572	0.00143261	0.0018395	0.00236196	0.00303278	0.00389409	0.00499997	0.00641977	0.00824248	0.0105822	0.0135848	0.0174369	0.0223761	0.0287034	0.0367965	0.0471224	0.0602432	0.0768028	0.0974721	0.122806	0.152948	0.187116	0.222892	0.255681	0.279111	0.287164	0.277275	0.251893	0.216916	0.178575	0.141306	0.107332	0.077195	0.050451	0.0261658	0.00318853	-0.0197329	-0.0439282	-0.0708264	-0.101993	-0.139158	-0.184198	-0.239009	-0.305158	-0.383151	-0.471139
t = 295 ms	0.000613221	0.000787391	0.00101103	0.00129819	0.0016669	0.00214033	0.00274822	0.00352875	0.00453092	0.00581765	0.00746964	0.00959044	0.0123127	0.0158064	0.0202885	0.0260355	0.0333975	0.0428142	0.0548289	0.0700955	0.0893638	0.113414	0.142893	0.177969	0.217731	0.259374	0.297551	0.324859	0.334301	0.3229	0.293511	0.252998	0.208619	0.165548	0.126385	0.0917819	0.0612507	0.0337406	0.00795866	-0.0174934	-0.0440885	-0.0733963	-0.107124	-0.147145	-0.195486	-0.254186	-0.324932	-0.408275	-0.502251
t = 296 ms	0.000695072	0.000892489	0.00114598	0.00147146	0.00188939	0.00242602	0.00311504	0.00399975	0.00513569	0.00659416	0.00846666	0.0108705	0.0139562	0.0179162	0.0229965	0.0295106	0.0378553	0.0485289	0.0621474	0.079452	0.101292	0.128554	0.161969	0.20173	0.246806	0.294019	0.337314	0.368303	0.379064	0.366227	0.33303	0.287259	0.237145	0.188561	0.144467	0.105619	0.0714868	0.0409082	0.0124553	-0.0154095	-0.0442958	-0.0759076	-0.112087	-0.154846	-0.206353	-0.268787	-0.343948	-0.43243	-0.532158
t = 297 ms	0.000772049	0.00099133	0.00127289	0.00163442	0.00209864	0.00269469	0.00346003	0.00444272	0.00570446	0.00732445	0.00940433	0.0120744	0.0155018	0.0199004	0.0255434	0.0327789	0.0420477	0.0539035	0.0690302	0.0882514	0.112511	0.142792	0.179909	0.224076	0.274149	0.326601	0.374708	0.40916	0.421161	0.406971	0.370192	0.319473	0.263964	0.210192	0.161456	0.118611	0.0810857	0.0476132	0.0166379	-0.0135093	-0.0445673	-0.0783675	-0.11688	-0.16225	-0.216779	-0.282779	-0.362159	-0.455555	-0.560785
t = 298 ms	0.000843654	0.00108327	0.00139095	0.00178601	0.00229328	0.00294461	0.00378094	0.00485476	0.00623353	0.00800377	0.0102765	0.0131943	0.0169396	0.0217461	0.0279124	0.035819	0.0459475	0.0589029	0.0754326	0.0964366	0.122946	0.156036	0.196597	0.244862	0.299584	0.356908	0.409492	0.447164	0.460317	0.444867	0.404754	0.349431	0.288899	0.230297	0.177238	0.130669	0.0899788	0.0538039	0.0204689	-0.0118185	-0.0449187	-0.0807826	-0.121501	-0.169344	-0.226741	-0.29613	-0.379524	-0.477594	-0.588059
t = 299 ms	0.000909423	0.00116772	0.00149938	0.00192524	0.00247206	0.00317417	0.00407569	0.00523323	0.00671948	0.00862773	0.0110777	0.0142229	0.0182601	0.0234413	0.0300884	0.0386114	0.0495295	0.0634948	0.0813132	0.103955	0.132531	0.168201	0.211925	0.263954	0.322946	0.384745	0.44144	0.482069	0.496278	0.47967	0.436492	0.376936	0.311787	0.248744	0.191708	0.141709	0.0981026	0.0594325	0.0239135	-0.010361	-0.045364	-0.0831581	-0.125947	-0.176118	-0.236221	-0.308811	-0.395999	-0.498492	-0.613913
t = 300 ms	0.000968934	0.00124414	0.0015975	0.00205123	0.00263382	0.00338188	0.00434239	0.00557568	0.00715919	0.00919231	0.0118026	0.0151536	0.019455	0.0249753	0.0320574	0.041138	0.0527707	0.0676498	0.0866343	0.110758	0.141204	0.179209	0.225794	0.28123	0.344084	0.409932	0.470347	0.51365	0.528814	0.511156	0.465201	0.401812	0.332479	0.265411	0.204769	0.151658	0.105399	0.0644557	0.0269402	-0.00915806	-0.0459158	-0.0854986	-0.130215	-0.182561	-0.245198	-0.320793	-0.411545	-0.518198	-0.63828
t = 301 ms	0.00102181	0.00131203	0.00168467	0.00216316	0.00277755	0.00356643	0.00457935	0.00587994	0.00754985	0.00969392	0.0124466	0.0159805	0.0205167	0.0263382	0.0338067	0.0433829	0.0556503	0.0713414	0.0913618	0.116801	0.14891	0.188988	0.238116	0.296578	0.362864	0.432309	0.496028	0.541707	0.557717	0.539122	0.490697	0.423897	0.350842	0.28019	0.216335	0.160447	0.111817	0.0688347	0.0295212	-0.00822847	-0.0465849	-0.0878076	-0.134301	-0.188661	-0.253653	-0.332046	-0.426125	-0.536661	-0.661099
t = 302 ms	0.00106771	0.00137096	0.00176035	0.00226033	0.00290232	0.00372663	0.00478506	0.00614407	0.007889	0.0101294	0.0130057	0.0166984	0.0214383	0.0275213	0.0353253	0.0453317	0.0581501	0.0745461	0.0954659	0.122048	0.155599	0.197478	0.248813	0.309902	0.379167	0.451735	0.51832	0.56606	0.582802	0.563392	0.512817	0.443051	0.366757	0.292986	0.22633	0.168017	0.117311	0.0725356	0.0316321	-0.00758835	-0.0473802	-0.0900872	-0.138201	-0.194407	-0.261568	-0.342546	-0.439701	-0.553835	-0.682312
t = 303 ms	0.00110635	0.00142058	0.00182406	0.00234213	0.00300735	0.0038615	0.00495823	0.00636643	0.00817451	0.010496	0.0134764	0.0173027	0.0222142	0.0285173	0.0366038	0.0469723	0.0602546	0.077244	0.0989209	0.126465	0.16123	0.204625	0.257819	0.321118	0.392891	0.468087	0.537085	0.586557	0.603914	0.583813	0.531424	0.459154	0.380124	0.303717	0.234689	0.174317	0.121842	0.0755296	0.0332525	-0.00725098	-0.0483086	-0.0923385	-0.141909	-0.199789	-0.268926	-0.352266	-0.452241	-0.569677	-0.701862
t = 304 ms	0.00113749	0.00146057	0.00187541	0.00240807	0.00309201	0.0039702	0.00509781	0.00654565	0.00840463	0.0107914	0.0138558	0.0177898	0.0228395	0.0293201	0.0376342	0.0482946	0.0619508	0.0794185	0.101706	0.130025	0.165769	0.210386	0.265076	0.330158	0.403952	0.481265	0.552206	0.603073	0.620922	0.600259	0.546401	0.472104	0.39086	0.312314	0.241359	0.179306	0.125378	0.0777935	0.0343661	-0.0072267	-0.049375	-0.0945613	-0.145422	-0.204796	-0.275709	-0.361183	-0.463713	-0.584145	-0.7197
t = 305 ms	0.00116095	0.00149069	0.00191408	0.00245773	0.00315578	0.00405209	0.00520295	0.00668064	0.00857796	0.011014	0.0141416	0.0181567	0.0233105	0.0299248	0.0384103	0.0492906	0.0632285	0.0810564	0.103803	0.132707	0.169188	0.214725	0.270543	0.336967	0.412282	0.49119	0.563594	0.615508	0.633723	0.612631	0.557659	0.481825	0.398899	0.318724	0.246296	0.182951	0.127896	0.0793092	0.0349605	-0.00752286	-0.0505823	-0.096754	-0.148732	-0.209417	-0.281902	-0.369276	-0.474087	-0.597202	-0.73578
t = 306 ms	0.00117659	0.00151077	0.00193987	0.00249084	0.00319829	0.00410667	0.00527304	0.00677064	0.00869352	0.0111624	0.0143321	0.0184013	0.0236246	0.0303279	0.0389278	0.0499546	0.0640803	0.0821483	0.105202	0.134495	0.171467	0.217617	0.274187	0.341506	0.417835	0.497804	0.571181	0.62379	0.642243	0.620858	0.565131	0.488258	0.404192	0.32291	0.249471	0.185229	0.129376	0.0800644	0.0350277	-0.00814372	-0.0519312	-0.098914	-0.151833	-0.213642	-0.28749	-0.376523	-0.483337	-0.608815	-0.750057
t = 307 ms	0.00118433	0.00152071	0.00195263	0.00250722	0.00321932	0.00413368	0.00530771	0.00681516	0.00875069	0.0112358	0.0144263	0.0185223	0.0237799	0.0305273	0.0391838	0.0502831	0.0645017	0.0826885	0.105893	0.135379	0.172594	0.219048	0.27599	0.34375	0.42058	0.501072	0.574927	0.627875	0.646438	0.624894	0.568778	0.491369	0.406713	0.324848	0.250867	0.186127	0.129811	0.0800524	0.0345639	-0.00909043	-0.0534203	-0.101037	-0.154718	-0.21746	-0.292458	-0.382905	-0.491439	-0.618951	-0.762495
t = 308 ms	0.00118413	0.00152046	0.0019523	0.0025068	0.00321879	0.004133	0.00530684	0.00681404	0.00874924	0.0112339	0.0144239	0.0185192	0.023776	0.0305223	0.0391773	0.0502748	0.064491	0.0826748	0.105876	0.135357	0.172566	0.219011	0.275943	0.343692	0.420507	0.500982	0.574819	0.627748	0.64629	0.624726	0.568586	0.491146	0.40645	0.324531	0.250476	0.185639	0.129196	0.0792723	0.0335695	-0.010361	-0.0550459	-0.103118	-0.15738	-0.220862	-0.296793	-0.388406	-0.498369	-0.627583	-0.773059
t = 309 ms	0.00117603	0.00151005	0.00193894	0.00248965	0.00319676	0.00410471	0.00527051	0.0067674	0.00868935	0.011157	0.0143252	0.0183924	0.0236132	0.0303134	0.0389091	0.0499306	0.0640496	0.0821089	0.105151	0.13443	0.171384	0.217512	0.274054	0.341337	0.417624	0.497544	0.570867	0.623419	0.641813	0.620364	0.564565	0.4876	0.403412	0.321965	0.248306	0.183773	0.127538	0.0777287	0.0320494	-0.0119504	-0.0568023	-0.105149	-0.159811	-0.223836	-0.300482	-0.393009	-0.504108	-0.634687	-0.781719
t = 310 ms	0.00116009	0.00148958	0.00191266	0.0024559	0.00315343	0.00404907	0.00519908	0.00667568	0.00857159	0.0110058	0.014131	0.0181432	0.0232932	0.0299025	0.0383818	0.0492539	0.0631815	0.080996	0.103726	0.132608	0.169061	0.214563	0.270338	0.336708	0.411958	0.490789	0.563108	0.614931	0.633048	0.611851	0.556754	0.480762	0.397627	0.317174	0.244375	0.180542	0.124847	0.0754322	0.0300125	-0.0138503	-0.0586816	-0.107123	-0.162001	-0.226373	-0.303514	-0.3967	-0.508641	-0.640242	-0.78845
t = 311 ms	0.00113644	0.00145922	0.00187368	0.00240585	0.00308916	0.00396654	0.00509311	0.00653961	0.00839688	0.0107815	0.013843	0.0177734	0.0228184	0.029293	0.0375995	0.04825	0.0618937	0.0793451	0.101612	0.129905	0.165615	0.210189	0.264826	0.329841	0.403554	0.480772	0.551605	0.60235	0.620066	0.599252	0.545214	0.470687	0.389141	0.310195	0.238713	0.175971	0.121146	0.0723986	0.0274721	-0.0160495	-0.0606739	-0.109031	-0.163941	-0.228464	-0.305878	-0.399468	-0.511951	-0.644232	-0.793233
t = 312 ms	0.00110527	0.0014192	0.00182228	0.00233985	0.00300442	0.00385774	0.00495341	0.00636023	0.00816655	0.0104857	0.0134633	0.0172858	0.0221925	0.0284895	0.0365681	0.0469265	0.0601959	0.0771686	0.0988242	0.126341	0.161072	0.204422	0.25756	0.32079	0.392477	0.467568	0.536444	0.585773	0.602963	0.582664	0.530032	0.45745	0.378017	0.30108	0.231363	0.170094	0.116459	0.0686495	0.0244455	-0.0185339	-0.0627673	-0.110863	-0.165623	-0.2301	-0.307565	-0.401303	-0.514028	-0.646642	-0.79605
t = 313 ms	0.0010668	0.0013698	0.00175885	0.00225841	0.00289985	0.00372346	0.00478099	0.00613885	0.00788229	0.0101208	0.0129947	0.0166842	0.0214201	0.0274979	0.0352952	0.0452931	0.0581006	0.0744825	0.0953843	0.121944	0.155465	0.197306	0.248593	0.309619	0.378806	0.451275	0.517736	0.565319	0.581866	0.562209	0.511319	0.44115	0.364336	0.289896	0.222377	0.162954	0.110821	0.0642116	0.020954	-0.0212864	-0.0649478	-0.112605	-0.167036	-0.231271	-0.308566	-0.402195	-0.514862	-0.647462	-0.796892
t = 314 ms	0.00102131	0.00131138	0.00168385	0.0021621	0.00277618	0.00356468	0.0045771	0.00587705	0.00754615	0.00968916	0.0124405	0.0159727	0.0205066	0.0263252	0.0337901	0.0433615	0.0556228	0.0713061	0.0913164	0.116743	0.148834	0.18889	0.237989	0.29641	0.362641	0.432008	0.495616	0.541137	0.556927	0.538032	0.489211	0.421902	0.348197	0.276722	0.211821	0.154601	0.104272	0.0591169	0.0170227	-0.0242871	-0.0671999	-0.114247	-0.16817	-0.231969	-0.308874	-0.402138	-0.514448	-0.646687	-0.795752
t = 315 ms	0.000969112	0.00124436	0.00159779	0.0020516	0.00263431	0.0033825	0.00434319	0.00557671	0.0071605	0.009194	0.0118047	0.0151564	0.0194586	0.0249799	0.0320632	0.0411455	0.0527802	0.0676619	0.0866495	0.110776	0.141227	0.179236	0.225823	0.281255	0.344095	0.409906	0.47024	0.513398	0.528321	0.510307	0.463864	0.399843	0.329715	0.261654	0.19977	0.145096	0.0968601	0.0534021	0.0126803	-0.0275137	-0.0695059	-0.115775	-0.169015	-0.232186	-0.308483	-0.401127	-0.512782	-0.644315	-0.792628
t = 316 ms	0.000910585	0.00116921	0.0015013	0.0019277	0.00247521	0.00317822	0.00408089	0.00523991	0.00672806	0.00863874	0.0110918	0.014241	0.0182834	0.0234712	0.0301268	0.0386606	0.0495926	0.0635756	0.0814163	0.104086	0.132697	0.168409	0.212181	0.264263	0.3233	0.385122	0.441788	0.482296	0.496251	0.479226	0.435455	0.375129	0.309019	0.244797	0.186309	0.134506	0.0886373	0.0471088	0.00795917	-0.0309412	-0.071847	-0.117173	-0.169559	-0.231914	-0.307388	-0.399161	-0.509863	-0.640347	-0.787524
t = 317 ms	0.000846131	0.00108645	0.00139503	0.00179125	0.00230001	0.00295326	0.00379204	0.00486902	0.00625183	0.00802727	0.0103067	0.013233	0.0169893	0.0218099	0.0279943	0.0359241	0.0460823	0.0590754	0.0756533	0.096718	0.123304	0.156487	0.197159	0.245549	0.3004	0.35783	0.410456	0.448048	0.460939	0.445008	0.404184	0.347932	0.286255	0.226269	0.171532	0.122906	0.0796627	0.0402826	0.00289457	-0.0345426	-0.0742027	-0.118428	-0.169793	-0.231147	-0.305586	-0.396238	-0.505695	-0.634787	-0.780448
t = 318 ms	0.000776198	0.000996657	0.00127973	0.00164321	0.00210991	0.00270917	0.00347862	0.00446659	0.00573511	0.00736381	0.00945486	0.0121393	0.0155851	0.0200073	0.0256806	0.0329549	0.0422735	0.0541927	0.0694002	0.0887237	0.113112	0.143551	0.180859	0.225245	0.275553	0.328219	0.376462	0.410892	0.42263	0.407888	0.370266	0.318441	0.261579	0.206199	0.155544	0.110378	0.0700003	0.0329735	-0.00247507	-0.0382887	-0.076551	-0.119523	-0.169705	-0.229879	-0.303073	-0.39236	-0.500282	-0.627646	-0.771414
t = 319 ms	0.000701266	0.000900442	0.00115619	0.00148457	0.00190623	0.00244763	0.0031428	0.0040354	0.00518146	0.00665293	0.00854211	0.0109674	0.0140805	0.0180758	0.0232014	0.0297735	0.0381924	0.0489609	0.0627003	0.080158	0.102191	0.129691	0.163394	0.20349	0.24893	0.296491	0.340041	0.371083	0.381587	0.368124	0.333936	0.286859	0.235164	0.184726	0.138454	0.0970097	0.0597193	0.0252349	-0.00810871	-0.0421484	-0.0788692	-0.120443	-0.169286	-0.228103	-0.29985	-0.387531	-0.493632	-0.618936	-0.760437
t = 320 ms	0.000621848	0.000798469	0.00102525	0.00131645	0.00169035	0.00217044	0.00278689	0.00357839	0.00459466	0.00589949	0.00757473	0.00972536	0.0124859	0.0160288	0.0205739	0.0264017	0.0338671	0.043416	0.0555992	0.0710796	0.0906166	0.115	0.144884	0.180433	0.220715	0.262866	0.30144	0.328893	0.338093	0.325986	0.295443	0.253403	0.207191	0.161999	0.120383	0.082895	0.0488928	0.0171236	-0.0139629	-0.046089	-0.0811332	-0.121169	-0.168524	-0.225815	-0.295917	-0.381756	-0.485757	-0.608674	-0.747543
t = 321 ms	0.000538487	0.000691431	0.000887814	0.00113997	0.00146375	0.00187949	0.00241329	0.0030987	0.00397874	0.00510865	0.00655931	0.00842164	0.0108122	0.01388	0.0178159	0.0228624	0.0293271	0.0375958	0.0481456	0.0615504	0.0784675	0.099581	0.125455	0.156231	0.191099	0.227572	0.260924	0.284612	0.292444	0.281765	0.255051	0.218302	0.177852	0.138175	0.101456	0.068133	0.0375982	0.0086993	-0.019992	-0.0500764	-0.0833183	-0.121687	-0.16741	-0.223011	-0.291275	-0.375043	-0.47667	-0.596879	-0.732757
t = 322 ms	0.00045175	0.000580058	0.000744809	0.000956352	0.00122798	0.00157675	0.00202457	0.00259957	0.00333786	0.00428576	0.00550276	0.00706511	0.00907057	0.0116443	0.0149461	0.0191798	0.0246031	0.0315398	0.0403901	0.0516352	0.0658264	0.0835369	0.105239	0.131049	0.160283	0.190848	0.218769	0.23854	0.24495	0.235759	0.213033	0.181797	0.147347	0.113417	0.0818031	0.0528267	0.0259159	2.41384e-05	-0.0261489	-0.0540753	-0.0853993	-0.121978	-0.165934	-0.219689	-0.285929	-0.367403	-0.466389	-0.583578	-0.716112
t = 323 ms	0.000362223	0.000465104	0.000597204	0.000766825	0.00098462	0.00126427	0.00162335	0.00208439	0.00267637	0.00343642	0.00441224	0.00566496	0.00727298	0.00933664	0.0119841	0.0153787	0.0197272	0.0252891	0.0323852	0.0414012	0.0527788	0.066977	0.084373	0.105058	0.128477	0.152945	0.17526	0.190989	0.195934	0.188282	0.169677	0.144134	0.115885	0.0878941	0.0615603	0.0370833	0.0139295	-0.00883763	-0.0323846	-0.0580497	-0.0873505	-0.122026	-0.164086	-0.215846	-0.279883	-0.358846	-0.454932	-0.568797	-0.697644
t = 324 ms	0.000270512	0.000347344	0.000445999	0.000572673	0.000735325	0.000944172	0.00121233	0.00155665	0.00199874	0.00256636	0.0032951	0.00423065	0.00543153	0.00697268	0.00894984	0.0114849	0.0147323	0.0188858	0.0241849	0.0309174	0.0394129	0.050013	0.062998	0.0784322	0.0958957	0.114118	0.130691	0.142281	0.145728	0.139655	0.125274	0.10557	0.0836801	0.0617815	0.0408669	0.0210126	0.00172438	-0.0178202	-0.0386495	-0.0619627	-0.0891458	-0.121814	-0.161859	-0.211481	-0.273144	-0.349389	-0.442324	-0.552568	-0.677396
t = 325 ms	0.000177234	0.000227573	0.000292209	0.000375204	0.00048177	0.000618602	0.000794296	0.00101988	0.00130953	0.00168142	0.00215888	0.00277183	0.00355862	0.00456834	0.00586371	0.00752459	0.00965213	0.0123732	0.0158446	0.0202546	0.0258186	0.0327593	0.0412579	0.051352	0.062758	0.0746283	0.085362	0.0927436	0.0946686	0.0902054	0.0801261	0.0663659	0.05095	0.035257	0.0198654	0.00472671	-0.0106122	-0.0268565	-0.0448929	-0.0657773	-0.0907593	-0.121326	-0.159245	-0.206595	-0.26572	-0.339047	-0.428589	-0.534927	-0.655412
t = 326 ms	8.30158e-05	0.000106594	0.00013687	0.000175744	0.000225659	0.000289751	0.000372045	0.000477709	0.000613379	0.00078757	0.00101121	0.00129831	0.00166683	0.00213976	0.00274647	0.00352434	0.00452071	0.00579491	0.00742017	0.0094843	0.0120873	0.0153317	0.0192987	0.0239991	0.0292866	0.0347415	0.0395779	0.0427102	0.0431001	0.0402661	0.0345363	0.0267856	0.0179167	0.00850121	-0.00130011	-0.0116609	-0.0229919	-0.035879	-0.0510639	-0.0694562	-0.0921654	-0.120545	-0.156237	-0.201189	-0.257622	-0.327839	-0.413756	-0.515913	-0.631744
t = 327 ms	-1.15124e-05	-1.47822e-05	-1.89807e-05	-2.43717e-05	-3.12938e-05	-4.01819e-05	-5.15944e-05	-6.6248e-05	-8.50632e-05	-0.000109221	-0.000140239	-0.000180061	-0.000231183	-0.000296804	-0.000381018	-0.000489054	-0.000627572	-0.000805003	-0.00103192	-0.0013214	-0.00168915	-0.00215319	-0.00273248	-0.00344352	-0.00429422	-0.00527539	-0.00635466	-0.0074841	-0.0086318	-0.00982768	-0.011189	-0.0129042	-0.0151967	-0.0183042	-0.0224845	-0.028036	-0.0353261	-0.0448197	-0.0571117	-0.0729624	-0.0933388	-0.119458	-0.152828	-0.195267	-0.24886	-0.315786	-0.397855	-0.495567	-0.606445
t = 328 ms	-0.000105719	-0.000135746	-0.000174301	-0.000223806	-0.000287372	-0.000368992	-0.000473792	-0.000608354	-0.000781129	-0.00100296	-0.00128777	-0.0016534	-0.00212274	-0.00272508	-0.00349786	-0.00448879	-0.00575833	-0.00738245	-0.00945525	-0.0120903	-0.0154187	-0.0195785	-0.0246886	-0.0307924	-0.0377602	-0.045155	-0.0521289	-0.0575039	-0.0601814	-0.0597409	-0.0567435	-0.052437	-0.048167	-0.0449775	-0.0435426	-0.0442846	-0.0475264	-0.0536111	-0.0629855	-0.0762594	-0.0942547	-0.118049	-0.149015	-0.188831	-0.239448	-0.302911	-0.380922	-0.473936	-0.579574
t = 329 ms	-0.000198976	-0.00025549	-0.000328056	-0.000421231	-0.00054087	-0.000694489	-0.000891735	-0.001145	-0.00147018	-0.0018877	-0.00242373	-0.00311189	-0.00399523	-0.00512888	-0.0065833	-0.00844823	-0.0108374	-0.0138936	-0.0177937	-0.0227507	-0.0290098	-0.0368281	-0.0464233	-0.0578655	-0.0708884	-0.0846317	-0.0974397	-0.107016	-0.111205	-0.10914	-0.101823	-0.091548	-0.0807726	-0.0713382	-0.0643305	-0.0602935	-0.0595051	-0.0621863	-0.0686356	-0.0793114	-0.0948893	-0.116306	-0.144792	-0.181889	-0.229402	-0.28924	-0.362992	-0.451069	-0.551195
t = 330 ms	-0.000290665	-0.000373221	-0.000479225	-0.000615336	-0.000790105	-0.00101451	-0.00130265	-0.00167262	-0.00214764	-0.00275755	-0.0035406	-0.00454585	-0.00583623	-0.00749226	-0.00961685	-0.0123411	-0.015831	-0.0202953	-0.0259919	-0.0332318	-0.0423723	-0.0537876	-0.0677924	-0.0844829	-0.103459	-0.123443	-0.141986	-0.15569	-0.161363	-0.157697	-0.146126	-0.129976	-0.112795	-0.0972082	-0.084706	-0.0759511	-0.0711757	-0.0704795	-0.0740131	-0.0820838	-0.0952198	-0.114215	-0.140158	-0.174445	-0.218738	-0.274799	-0.344105	-0.427019	-0.521375
t = 331 ms	-0.000380178	-0.000488158	-0.000626806	-0.000804834	-0.00103343	-0.00132694	-0.00170381	-0.00218771	-0.00280903	-0.00360676	-0.00463095	-0.00594579	-0.00763355	-0.00979955	-0.0125784	-0.0161415	-0.0207062	-0.026545	-0.0339956	-0.0434641	-0.0554177	-0.0703445	-0.0886541	-0.110468	-0.135256	-0.161332	-0.185473	-0.203205	-0.210322	-0.205089	-0.189358	-0.167464	-0.144019	-0.122413	-0.10453	-0.0911483	-0.0824541	-0.0784268	-0.0790708	-0.084543	-0.0952246	-0.111765	-0.135111	-0.166511	-0.207474	-0.25962	-0.324302	-0.401841	-0.490183
t = 332 ms	-0.000466924	-0.000599542	-0.000769826	-0.000988475	-0.00126922	-0.00162971	-0.00209257	-0.00268689	-0.00344997	-0.00442972	-0.0056876	-0.00730245	-0.0093753	-0.0120355	-0.0154484	-0.0198245	-0.0254306	-0.0326016	-0.0417518	-0.0533802	-0.0680597	-0.0863895	-0.108871	-0.13565	-0.166069	-0.198048	-0.227612	-0.249247	-0.25776	-0.251002	-0.231234	-0.203763	-0.174236	-0.146783	-0.123668	-0.105779	-0.0932583	-0.0859662	-0.0837629	-0.086657	-0.0948836	-0.108948	-0.129652	-0.158094	-0.195631	-0.243733	-0.303629	-0.375593	-0.457694
t = 333 ms	-0.000550332	-0.000706639	-0.000907342	-0.00116505	-0.00149595	-0.00192083	-0.00246638	-0.00316686	-0.00406625	-0.00522102	-0.00670359	-0.0086069	-0.01105	-0.0141854	-0.018208	-0.0233658	-0.0299732	-0.0384251	-0.0492095	-0.0629146	-0.0802153	-0.101817	-0.128309	-0.159862	-0.195695	-0.23335	-0.268127	-0.29351	-0.303362	-0.295133	-0.271475	-0.238633	-0.203245	-0.170154	-0.141988	-0.119742	-0.10351	-0.0930383	-0.0880462	-0.0883959	-0.0941781	-0.105755	-0.123782	-0.149207	-0.183232	-0.227172	-0.282132	-0.348338	-0.423986
t = 334 ms	-0.000629854	-0.000808748	-0.00103845	-0.0013334	-0.00171211	-0.00219839	-0.00282276	-0.00362446	-0.00465382	-0.00597545	-0.00767225	-0.00985058	-0.0126467	-0.0162352	-0.020839	-0.0267421	-0.0343042	-0.0439772	-0.0563198	-0.0720048	-0.0918045	-0.116526	-0.146842	-0.182946	-0.223941	-0.267006	-0.306751	-0.335706	-0.34683	-0.337192	-0.309817	-0.271843	-0.230854	-0.192369	-0.159367	-0.132938	-0.113133	-0.0995866	-0.0918794	-0.0897315	-0.0930914	-0.102179	-0.117504	-0.139864	-0.1703	-0.209973	-0.259859	-0.32014	-0.38914
t = 335 ms	-0.000704971	-0.0009052	-0.0011623	-0.00149242	-0.0019163	-0.00246057	-0.00315941	-0.00405672	-0.00520884	-0.00668808	-0.00858725	-0.0110254	-0.014155	-0.0181714	-0.0233242	-0.0299313	-0.0383953	-0.0492218	-0.0630362	-0.0805914	-0.102752	-0.130419	-0.164348	-0.204751	-0.25062	-0.298795	-0.343232	-0.375557	-0.387879	-0.376903	-0.346007	-0.303173	-0.256878	-0.213281	-0.175685	-0.145275	-0.122058	-0.105558	-0.0952242	-0.0906379	-0.0916086	-0.0982158	-0.110824	-0.130078	-0.15686	-0.192173	-0.236863	-0.291065	-0.35324
t = 336 ms	-0.000775193	-0.000995367	-0.00127808	-0.00164108	-0.00210718	-0.00270566	-0.00347412	-0.00446081	-0.00572769	-0.00735428	-0.00944263	-0.0121236	-0.015565	-0.0199815	-0.0256476	-0.0329127	-0.0422198	-0.0541247	-0.069315	-0.0886185	-0.112985	-0.143408	-0.180713	-0.225134	-0.275561	-0.32851	-0.377331	-0.412805	-0.42624	-0.414005	-0.379808	-0.332418	-0.281146	-0.232748	-0.190832	-0.156668	-0.130218	-0.110903	-0.0980454	-0.0910919	-0.089717	-0.0938622	-0.103748	-0.119867	-0.142941	-0.173813	-0.213197	-0.261184	-0.316374
t = 337 ms	-0.000840065	-0.00107866	-0.00138503	-0.00177841	-0.00228352	-0.00293209	-0.00376485	-0.00483411	-0.00620701	-0.00796973	-0.0102328	-0.0131382	-0.0168675	-0.0216536	-0.0277939	-0.035667	-0.0457529	-0.058654	-0.0751153	-0.096034	-0.122439	-0.155406	-0.195831	-0.243964	-0.298599	-0.355959	-0.408828	-0.447206	-0.461664	-0.448259	-0.411	-0.359387	-0.303498	-0.250641	-0.204705	-0.167035	-0.137552	-0.115577	-0.100311	-0.0910727	-0.0874059	-0.0891171	-0.096285	-0.109249	-0.128571	-0.154933	-0.188917	-0.230568	-0.278631
t = 338 ms	-0.000899169	-0.00115455	-0.00148248	-0.00190353	-0.00244418	-0.00313838	-0.00402973	-0.00517422	-0.00664371	-0.00853045	-0.0109528	-0.0140625	-0.0180543	-0.0231771	-0.0297493	-0.0381764	-0.0489718	-0.0627805	-0.0803999	-0.10279	-0.131053	-0.166338	-0.209604	-0.261119	-0.319588	-0.380965	-0.437519	-0.478539	-0.493923	-0.479441	-0.439381	-0.383902	-0.323786	-0.26684	-0.217209	-0.176303	-0.144004	-0.119538	-0.101992	-0.0905624	-0.0846673	-0.0839816	-0.0884443	-0.0982441	-0.113781	-0.135576	-0.16408	-0.199291	-0.240103
t = 339 ms	-0.000952125	-0.00122255	-0.00156979	-0.00201564	-0.00258813	-0.00332321	-0.00426706	-0.00547896	-0.00703499	-0.00903285	-0.0115978	-0.0148907	-0.0191176	-0.0245421	-0.0315014	-0.0404247	-0.051856	-0.0664779	-0.0851348	-0.108843	-0.13877	-0.176132	-0.221944	-0.276488	-0.338392	-0.403367	-0.46322	-0.506602	-0.522808	-0.507352	-0.464766	-0.405805	-0.341878	-0.281239	-0.228259	-0.184407	-0.149524	-0.12275	-0.103063	-0.0895463	-0.0814954	-0.0784587	-0.0802382	-0.0868732	-0.0986032	-0.115789	-0.138746	-0.167429	-0.200886
t = 340 ms	-0.000998598	-0.00128222	-0.00164641	-0.00211403	-0.00271446	-0.00348542	-0.00447533	-0.00574638	-0.00737837	-0.00947373	-0.0121639	-0.0156175	-0.0200507	-0.02574	-0.0330389	-0.0423978	-0.054387	-0.0697225	-0.08929	-0.114156	-0.145542	-0.184727	-0.232773	-0.289975	-0.354892	-0.423022	-0.485768	-0.531218	-0.548136	-0.531812	-0.486993	-0.424956	-0.357656	-0.293742	-0.23778	-0.191288	-0.154069	-0.125181	-0.103505	-0.0880126	-0.0778869	-0.0725535	-0.0716805	-0.07516	-0.0830719	-0.0956156	-0.112975	-0.13506	-0.161075
t = 341 ms	-0.00103829	-0.00133319	-0.00171185	-0.00219806	-0.00282236	-0.00362397	-0.00465323	-0.00597481	-0.00767166	-0.00985032	-0.0126475	-0.0162383	-0.0208477	-0.0267632	-0.0343523	-0.0440832	-0.0565489	-0.072494	-0.0928392	-0.118693	-0.151327	-0.192068	-0.242022	-0.301494	-0.368984	-0.439807	-0.505019	-0.552229	-0.569746	-0.552666	-0.505921	-0.44123	-0.371018	-0.304266	-0.245706	-0.196896	-0.157601	-0.126806	-0.103299	-0.0859529	-0.0738415	-0.0662734	-0.062787	-0.0631292	-0.0672223	-0.0751055	-0.0868298	-0.102264	-0.120771
t = 342 ms	-0.00107096	-0.00137515	-0.00176572	-0.00226723	-0.00291117	-0.003738	-0.00479966	-0.00616281	-0.00791307	-0.0101603	-0.0130454	-0.0167493	-0.0215037	-0.0276053	-0.0354332	-0.0454703	-0.0583282	-0.0747751	-0.0957603	-0.122427	-0.156088	-0.19811	-0.249634	-0.310974	-0.38058	-0.453617	-0.520855	-0.569506	-0.587504	-0.569785	-0.521431	-0.454525	-0.381877	-0.312743	-0.251985	-0.201191	-0.160091	-0.127604	-0.102434	-0.083362	-0.0693612	-0.059628	-0.0535749	-0.0508074	-0.0510913	-0.0543074	-0.0603748	-0.0691213	-0.0800718
t = 343 ms	-0.00109641	-0.00140782	-0.00180768	-0.0023211	-0.00298035	-0.00382682	-0.00491371	-0.00630926	-0.0081011	-0.0104017	-0.0133554	-0.0171473	-0.0220147	-0.0282613	-0.0362752	-0.0465508	-0.0597142	-0.0765518	-0.0980357	-0.125336	-0.159796	-0.202816	-0.255563	-0.318356	-0.389609	-0.464367	-0.533178	-0.582942	-0.601301	-0.583062	-0.533425	-0.464757	-0.390166	-0.319116	-0.256572	-0.204139	-0.161515	-0.127559	-0.100901	-0.0802384	-0.0644509	-0.052629	-0.0440638	-0.0382224	-0.0347173	-0.0332718	-0.0336749	-0.0357149	-0.0390803
t = 344 ms	-0.00111449	-0.00143103	-0.00183748	-0.00235937	-0.00302948	-0.00388991	-0.00499471	-0.00641327	-0.00823465	-0.0105732	-0.0135756	-0.01743	-0.0223776	-0.0287272	-0.0368732	-0.0473182	-0.0606986	-0.0778137	-0.0996517	-0.127402	-0.16243	-0.206158	-0.259772	-0.323598	-0.396018	-0.471995	-0.541916	-0.592458	-0.611054	-0.592418	-0.541834	-0.471865	-0.395832	-0.323345	-0.259436	-0.205717	-0.161856	-0.126661	-0.0986957	-0.0765838	-0.0591183	-0.0452903	-0.0342746	-0.0254038	-0.0181396	-0.0120503	-0.00679631	-0.00212783	0.00210109
t = 345 ms	-0.00112509	-0.00144464	-0.00185495	-0.00238181	-0.00305829	-0.00392691	-0.00504222	-0.00647426	-0.00831297	-0.0106738	-0.0137047	-0.0175958	-0.0225904	-0.0290004	-0.0372239	-0.0477682	-0.0612759	-0.0785537	-0.100599	-0.128613	-0.163974	-0.208117	-0.26224	-0.326669	-0.399771	-0.476457	-0.547019	-0.598	-0.616708	-0.597801	-0.546607	-0.475807	-0.398841	-0.325402	-0.260556	-0.205911	-0.161107	-0.124906	-0.0958194	-0.0724035	-0.0533738	-0.0376281	-0.0242303	-0.0123825	-0.00139905	0.00930424	0.0201938	0.0315556	0.0433689
t = 346 ms	-0.00112816	-0.00144859	-0.00186002	-0.00238831	-0.00306665	-0.00393764	-0.00505599	-0.00649195	-0.00833568	-0.0107029	-0.0137421	-0.0176439	-0.0226522	-0.0290796	-0.0373256	-0.0478987	-0.0614432	-0.0787683	-0.100874	-0.128964	-0.164421	-0.208684	-0.262953	-0.327554	-0.400849	-0.477732	-0.548462	-0.599542	-0.618235	-0.599182	-0.547721	-0.476562	-0.399178	-0.325276	-0.259925	-0.204717	-0.159265	-0.122296	-0.092277	-0.0677066	-0.0472307	-0.0296608	-0.0139555	0.000809211	0.0154626	0.0307384	0.0472274	0.0652506	0.084619
t = 347 ms	-0.00112371	-0.00144287	-0.00185268	-0.00237889	-0.00305454	-0.0039221	-0.00503604	-0.00646633	-0.00830278	-0.0106607	-0.0136879	-0.0175742	-0.0225628	-0.0289648	-0.0371782	-0.0477096	-0.0612007	-0.0784573	-0.100476	-0.128455	-0.163771	-0.207859	-0.261912	-0.326255	-0.399253	-0.475819	-0.546245	-0.597082	-0.615636	-0.596564	-0.545177	-0.474132	-0.396843	-0.322969	-0.257545	-0.202137	-0.156335	-0.118839	-0.0880779	-0.0625052	-0.0407047	-0.0214087	-0.00347625	0.0141378	0.0324024	0.0521977	0.0742362	0.0988717	0.125747
t = 348 ms	-0.00111178	-0.00142755	-0.00183301	-0.00235363	-0.00302211	-0.00388045	-0.00498257	-0.00639768	-0.00821463	-0.0105475	-0.0135426	-0.0173876	-0.0223232	-0.0286573	-0.0367835	-0.047203	-0.0605509	-0.0776242	-0.0994087	-0.127091	-0.162032	-0.205651	-0.259128	-0.322784	-0.395	-0.470739	-0.540393	-0.590648	-0.608939	-0.589972	-0.538999	-0.468539	-0.391856	-0.318498	-0.253431	-0.198186	-0.152331	-0.114547	-0.0832363	-0.0568154	-0.0338147	-0.0128945	0.00717949	0.0275684	0.0493768	0.0736272	0.101151	0.132333	0.166648
t = 349 ms	-0.00109247	-0.00140276	-0.00180118	-0.00231275	-0.00296963	-0.00381306	-0.00489603	-0.00628656	-0.00807196	-0.0103643	-0.0133074	-0.0170856	-0.0219355	-0.0281596	-0.0361447	-0.0463832	-0.0594992	-0.076276	-0.097682	-0.124883	-0.159217	-0.202077	-0.254624	-0.31717	-0.388125	-0.462535	-0.530953	-0.580292	-0.598196	-0.57946	-0.529237	-0.459826	-0.384254	-0.311894	-0.247611	-0.192887	-0.147274	-0.109439	-0.0777706	-0.0506562	-0.0265817	-0.00414272	0.0179824	0.0410654	0.0663413	0.0949715	0.127903	0.16555	0.207219
t = 350 ms	-0.00106593	-0.00136868	-0.00175742	-0.00225657	-0.00289748	-0.00372043	-0.00477709	-0.00613384	-0.00787587	-0.0101125	-0.0129841	-0.0166706	-0.0214026	-0.0274755	-0.0352666	-0.0452564	-0.0580537	-0.0744229	-0.0953088	-0.121849	-0.155348	-0.197166	-0.248434	-0.309458	-0.378681	-0.451269	-0.517998	-0.566093	-0.583491	-0.565106	-0.515964	-0.448057	-0.374092	-0.303203	-0.24012	-0.186272	-0.14119	-0.10354	-0.0717036	-0.0440503	-0.0190295	0.00482031	0.0289018	0.0545916	0.0832507	0.116175	0.154423	0.198437	0.247354
t = 351 ms	-0.00103236	-0.00132557	-0.00170206	-0.00218549	-0.00280622	-0.00360324	-0.00462662	-0.00594064	-0.00762779	-0.00979399	-0.0125751	-0.0161455	-0.0207285	-0.0266101	-0.0341557	-0.0438309	-0.0562251	-0.0720786	-0.0923065	-0.118011	-0.150454	-0.190954	-0.240605	-0.299703	-0.366738	-0.437023	-0.501623	-0.548155	-0.564931	-0.547017	-0.499275	-0.433317	-0.361441	-0.292483	-0.231009	-0.17838	-0.134113	-0.0968783	-0.0650621	-0.0370234	-0.0111845	0.0139663	0.0399057	0.0681096	0.10006	0.137181	0.180642	0.230908	0.286952
t = 352 ms	-0.000991988	-0.00127374	-0.00163551	-0.00210003	-0.00269649	-0.00346234	-0.00444571	-0.00570834	-0.00732952	-0.00941102	-0.0120834	-0.0155141	-0.0199179	-0.0255695	-0.0328201	-0.042117	-0.0540265	-0.06926	-0.0886969	-0.113396	-0.14457	-0.183485	-0.231193	-0.287975	-0.35238	-0.419901	-0.481946	-0.526608	-0.542649	-0.52532	-0.479289	-0.415709	-0.346389	-0.279808	-0.220338	-0.169261	-0.126084	-0.0894901	-0.057877	-0.0296043	-0.00307493	0.0232653	0.0509608	0.0815807	0.116722	0.157934	0.20649	0.262879	0.325909
t = 353 ms	-0.000945113	-0.00121355	-0.00155823	-0.0020008	-0.00256907	-0.00329874	-0.00423564	-0.00543861	-0.00698318	-0.00896632	-0.0115124	-0.0147811	-0.0189767	-0.0243613	-0.0312693	-0.0401268	-0.0514735	-0.0659872	-0.0845055	-0.108037	-0.137738	-0.174813	-0.220264	-0.274359	-0.335711	-0.400025	-0.459106	-0.501604	-0.516802	-0.50017	-0.456147	-0.395355	-0.329039	-0.265263	-0.208175	-0.158972	-0.117151	-0.0814146	-0.0501831	-0.0218249	0.00526834	0.0326857	0.0620328	0.0949659	0.133191	0.178378	0.231901	0.294268	0.364126
t = 354 ms	-0.000892062	-0.00114543	-0.00147076	-0.00188849	-0.00242486	-0.00311357	-0.00399788	-0.00513333	-0.0065912	-0.00846302	-0.0108662	-0.0139514	-0.0179115	-0.0229938	-0.0295141	-0.0378744	-0.0485842	-0.0622831	-0.0797618	-0.101972	-0.130005	-0.164998	-0.207895	-0.258949	-0.316848	-0.377532	-0.433263	-0.473318	-0.487572	-0.47174	-0.430009	-0.372398	-0.30951	-0.248947	-0.194602	-0.147578	-0.107367	-0.0726966	-0.0420188	-0.0137195	0.0138126	0.0421946	0.0730865	0.108225	0.149421	0.198458	0.256805	0.324992	0.401503
t = 355 ms	-0.000833203	-0.00106985	-0.00137372	-0.00176389	-0.00226487	-0.00290814	-0.0037341	-0.00479462	-0.00615631	-0.00790462	-0.0101492	-0.0130308	-0.0167297	-0.0214767	-0.0275667	-0.0353753	-0.0453785	-0.0581734	-0.0744987	-0.0952432	-0.121426	-0.154109	-0.194173	-0.241852	-0.295921	-0.352581	-0.404597	-0.441946	-0.455161	-0.44023	-0.401057	-0.346993	-0.287936	-0.230968	-0.179707	-0.135152	-0.0967902	-0.063385	-0.0334259	-0.00532534	0.0225233	0.0517577	0.0840858	0.121319	0.165366	0.218119	0.281138	0.354969	0.437942
t = 356 ms	-0.000768943	-0.000987342	-0.00126777	-0.00162785	-0.00209019	-0.00268385	-0.00344611	-0.00442484	-0.00568151	-0.00729498	-0.00936649	-0.0120258	-0.0154394	-0.0198203	-0.0254406	-0.032647	-0.0418786	-0.0536867	-0.0687528	-0.087897	-0.11206	-0.142221	-0.179192	-0.223188	-0.273075	-0.325343	-0.373307	-0.407706	-0.419792	-0.405854	-0.369488	-0.319316	-0.264462	-0.211448	-0.163588	-0.121773	-0.0854863	-0.053533	-0.0244493	0.00331822	0.031364	0.0613396	0.0949941	0.134208	0.18098	0.237305	0.304832	0.384121	0.473348
t = 357 ms	-0.000699724	-0.000898463	-0.00115365	-0.00148131	-0.00190204	-0.00244225	-0.0031359	-0.00402653	-0.00517007	-0.0066383	-0.00852334	-0.0109433	-0.0140496	-0.0180361	-0.0231505	-0.0297082	-0.0381087	-0.0488538	-0.0625635	-0.079984	-0.101971	-0.129415	-0.163055	-0.203085	-0.248467	-0.296005	-0.339606	-0.370832	-0.381709	-0.36885	-0.335518	-0.289554	-0.239247	-0.190517	-0.146351	-0.107526	-0.0735242	-0.0431975	-0.0151369	0.0121696	0.0402971	0.070904	0.105774	0.14685	0.196216	0.255964	0.327824	0.41237	0.507628
t = 358 ms	-0.000626021	-0.000803826	-0.00103213	-0.00132528	-0.00170169	-0.00218501	-0.00280559	-0.0036024	-0.00462549	-0.00593908	-0.00762555	-0.00979061	-0.0125697	-0.0161363	-0.020712	-0.0265789	-0.0340946	-0.0437078	-0.0559732	-0.0715584	-0.0912285	-0.11578	-0.145873	-0.181679	-0.222267	-0.264769	-0.303727	-0.331577	-0.341172	-0.329469	-0.299379	-0.257908	-0.212462	-0.168314	-0.12811	-0.0925032	-0.0609778	-0.032439	-0.00553902	0.0211855	0.0492833	0.0804135	0.116388	0.159206	0.21103	0.274043	0.350051	0.439641	0.540692
t = 359 ms	-0.000548335	-0.000704075	-0.00090405	-0.00116082	-0.00149052	-0.00191386	-0.00245743	-0.00315536	-0.00405149	-0.00520207	-0.00667926	-0.00857565	-0.0110099	-0.0141339	-0.0181417	-0.0232805	-0.0298635	-0.0382837	-0.0490268	-0.0626775	-0.0799057	-0.101409	-0.127763	-0.159117	-0.194651	-0.231848	-0.265913	-0.290207	-0.298456	-0.287979	-0.261316	-0.224594	-0.184286	-0.144988	-0.108984	-0.0768004	-0.047925	-0.021321	0.00429158	0.0303207	0.0582826	0.0898305	0.126799	0.171236	0.225377	0.291489	0.371452	0.465859	0.572451
t = 360 ms	-0.000467194	-0.000599889	-0.000770272	-0.000989047	-0.00126996	-0.00163065	-0.00209378	-0.00268844	-0.00345197	-0.00443228	-0.00569088	-0.00730665	-0.00938068	-0.0120424	-0.0154571	-0.0198355	-0.0254443	-0.0326183	-0.0417715	-0.0534017	-0.0680794	-0.0863982	-0.108848	-0.135552	-0.165809	-0.197464	-0.22642	-0.247005	-0.253851	-0.244661	-0.221587	-0.189836	-0.154908	-0.120694	-0.0890988	-0.060519	-0.0344472	-0.00990951	0.0143003	0.0395288	0.0672537	0.0991167	0.136969	0.1829	0.239213	0.308254	0.391968	0.490955	0.602822
t = 361 ms	-0.000383148	-0.000491971	-0.000631703	-0.000811121	-0.0010415	-0.0013373	-0.00171712	-0.0022048	-0.00283097	-0.00363493	-0.00466712	-0.00599221	-0.00769312	-0.00987599	-0.0126764	-0.0162671	-0.0208669	-0.0267502	-0.0342564	-0.0437937	-0.0558296	-0.0708501	-0.0892555	-0.111144	-0.135935	-0.16185	-0.185517	-0.202261	-0.207659	-0.199808	-0.180458	-0.153867	-0.124525	-0.0955924	-0.0685852	-0.0437638	-0.0206287	0.00172713	0.0244308	0.0487622	0.076155	0.108234	0.146859	0.194159	0.252496	0.324288	0.41154	0.51486	0.631722
t = 362 ms	-0.000296763	-0.000381051	-0.000489279	-0.000628245	-0.000806681	-0.00103579	-0.00132998	-0.00170771	-0.0021927	-0.0028154	-0.00361486	-0.0046412	-0.00595862	-0.00764933	-0.00981836	-0.0125995	-0.016162	-0.0207187	-0.0265322	-0.0339184	-0.0432391	-0.0548696	-0.0691182	-0.0860573	-0.10523	-0.125247	-0.143478	-0.156277	-0.160191	-0.153721	-0.138206	-0.116928	-0.09334	-0.0698509	-0.0475776	-0.026643	-0.00655618	0.0135188	0.0346257	0.0579727	0.0849444	0.117143	0.156434	0.204976	0.265184	0.339543	0.430115	0.537508	0.659075
t = 363 ms	-0.000208621	-0.000267874	-0.000343957	-0.000441649	-0.000567087	-0.000728151	-0.000934959	-0.0012005	-0.00154144	-0.00197919	-0.0025412	-0.0032627	-0.00418883	-0.00537736	-0.00690214	-0.00885717	-0.0113615	-0.0145646	-0.0186509	-0.0238423	-0.0303924	-0.038564	-0.0485713	-0.0604604	-0.0739009	-0.0879015	-0.100587	-0.109363	-0.111765	-0.10671	-0.0951149	-0.0792663	-0.0615603	-0.0436394	-0.0262138	-0.00926689	0.00768172	0.0253941	0.0448265	0.0671113	0.0935796	0.125806	0.165655	0.215312	0.277238	0.353975	0.447638	0.558836	0.684805
t = 364 ms	-0.000119313	-0.0001532	-0.000196713	-0.000252584	-0.000324324	-0.000416438	-0.000534713	-0.000686578	-0.000881567	-0.00113192	-0.00145334	-0.00186597	-0.00239562	-0.00307535	-0.00394735	-0.00506538	-0.00649748	-0.00832901	-0.0106653	-0.0136329	-0.0173759	-0.0220429	-0.0277528	-0.0345253	-0.0421584	-0.0500628	-0.0571311	-0.0618322	-0.0627064	-0.0590891	-0.0514726	-0.0411334	-0.0293974	-0.0171312	-0.00463372	0.00825224	0.0219952	0.0372806	0.0549743	0.076129	0.102018	0.134184	0.174488	0.225131	0.288617	0.367541	0.46406	0.578787	0.708844
t = 365 ms	-2.94359e-05	-3.77964e-05	-4.85315e-05	-6.23156e-05	-8.00145e-05	-0.00010274	-0.00013192	-0.000169387	-0.000217492	-0.000279256	-0.000358551	-0.000460345	-0.000591004	-0.00075867	-0.000973742	-0.00124944	-0.00160248	-0.00205376	-0.00262893	-0.00335847	-0.00427648	-0.00541657	-0.00680193	-0.00842532	-0.0102144	-0.0119844	-0.0134008	-0.0140036	-0.0133428	-0.0111769	-0.00756995	-0.00278311	0.00293529	0.00949849	0.0170213	0.0258013	0.0362938	0.0491058	0.06501	0.0849767	0.110218	0.142242	0.182896	0.234399	0.299285	0.380198	0.479334	0.597303	0.731125
t = 366 ms	6.04098e-05	7.75677e-05	9.95988e-05	0.000127887	0.00016421	0.000210849	0.000270734	0.000347626	0.000446353	0.000573114	0.00073586	0.000944794	0.00121299	0.0015572	0.00199884	0.00256517	0.00329082	0.00421932	0.00540468	0.00691237	0.00881835	0.0112039	0.0141416	0.0176653	0.021718	0.0260796	0.0303121	0.0338045	0.0359969	0.0367077	0.0363008	0.03553	0.0352236	0.0360743	0.0386098	0.0432668	0.0504869	0.0607968	0.0748746	0.0936058	0.118139	0.149941	0.190846	0.24308	0.309207	0.391908	0.493414	0.614332	0.751587
t = 367 ms	0.000149627	0.000192124	0.000246692	0.000316759	0.000406725	0.000522243	0.00067057	0.00086102	0.00110555	0.00141952	0.00182261	0.0023401	0.00300436	0.00385687	0.0049506	0.00635308	0.00814987	0.0104485	0.0133821	0.0171113	0.0218215	0.027708	0.0349383	0.043573	0.0534262	0.063876	0.0737168	0.081274	0.0849845	0.0842464	0.0798485	0.0735519	0.0672542	0.0624214	0.0599905	0.0605361	0.0644844	0.0722818	0.0845099	0.101968	0.125739	0.157246	0.198305	0.251144	0.318349	0.402634	0.506259	0.629826	0.770173
t = 368 ms	0.000237622	0.000305113	0.000391773	0.000503045	0.000645921	0.000829376	0.00106493	0.00136739	0.00175573	0.00225434	0.00289449	0.0037163	0.00477121	0.00612506	0.00786198	0.0100892	0.0129424	0.0165924	0.0212502	0.0271706	0.0346466	0.0439861	0.0554504	0.0691259	0.0846999	0.101154	0.116525	0.12809	0.133295	0.131124	0.122785	0.111031	0.0988157	0.0883665	0.0810239	0.0774975	0.0781975	0.0834894	0.0938585	0.110017	0.132979	0.164122	0.205241	0.258559	0.326679	0.412341	0.517829	0.64374	0.78683
t = 369 ms	0.000323815	0.000415786	0.00053388	0.000685514	0.000880216	0.00113021	0.00145122	0.00186338	0.00239258	0.00307205	0.0039444	0.00506431	0.00650186	0.00834677	0.0107137	0.0137487	0.0176367	0.0226104	0.0289572	0.0370238	0.0472089	0.0599306	0.0755419	0.0941548	0.115332	0.137667	0.158455	0.173943	0.18061	0.177032	0.164826	0.147721	0.129701	0.11374	0.101573	0.0940414	0.0915389	0.09435	0.102864	0.117706	0.13982	0.170537	0.211623	0.265297	0.334168	0.420999	0.528091	0.656033	0.80151
t = 370 ms	0.000407635	0.000523414	0.000672076	0.000862962	0.00110806	0.00142277	0.00182687	0.00234572	0.00301191	0.00386725	0.00496542	0.00637522	0.00818488	0.0105073	0.0134869	0.0173075	0.0222019	0.0284628	0.036452	0.0466058	0.0594255	0.0754362	0.0950803	0.118495	0.145121	0.173174	0.199228	0.218531	0.226616	0.221666	0.205695	0.18338	0.159706	0.138375	0.121504	0.110061	0.104424	0.104796	0.111473	0.124992	0.146227	0.176459	0.217424	0.27133	0.340789	0.428578	0.537011	0.666669	0.814173
t = 371 ms	0.000488532	0.000627288	0.000805453	0.00103422	0.00132796	0.00170513	0.00218942	0.00281124	0.00360963	0.00463473	0.00595082	0.0076404	0.00980919	0.0125925	0.0161634	0.0207421	0.0266078	0.034111	0.0436854	0.0558536	0.0712159	0.090401	0.113937	0.141985	0.17387	0.207442	0.238577	0.261559	0.271012	0.264733	0.245124	0.217773	0.188635	0.162111	0.140687	0.125453	0.116769	0.114762	0.119632	0.131831	0.152163	0.181857	0.222617	0.276633	0.346518	0.435053	0.544561	0.675614	0.824779
t = 372 ms	0.000565975	0.000726726	0.000933134	0.00119817	0.00153847	0.00197543	0.00253649	0.00325688	0.00418184	0.00536943	0.00689415	0.00885157	0.0113642	0.0145887	0.0187256	0.0240301	0.0308256	0.0395181	0.05061	0.0647065	0.0825029	0.104727	0.131989	0.164473	0.201391	0.240245	0.276245	0.302747	0.313505	0.305952	0.282855	0.250677	0.216299	0.184793	0.158997	0.140118	0.128497	0.124185	0.127292	0.138184	0.157596	0.186705	0.227177	0.281184	0.351331	0.4404	0.550717	0.682842	0.833298
t = 373 ms	0.000639458	0.00082108	0.00105429	0.00135373	0.00173822	0.00223191	0.00286581	0.00367973	0.00472478	0.00606656	0.00778925	0.0100008	0.0128396	0.0164828	0.0211568	0.02715	0.0348277	0.0446487	0.0571805	0.0731067	0.0932126	0.11832	0.149117	0.18581	0.227505	0.27137	0.311983	0.341825	0.35382	0.345052	0.318641	0.281875	0.242518	0.206274	0.176316	0.153961	0.139532	0.133005	0.134404	0.144012	0.162494	0.190974	0.231082	0.284963	0.35521	0.4446	0.555456	0.688329	0.839702
t = 374 ms	0.000708502	0.000909734	0.00116812	0.00149989	0.0019259	0.00247289	0.00317524	0.00407704	0.00523493	0.00672159	0.00863027	0.0110806	0.0142259	0.0182625	0.0234412	0.0300814	0.0385881	0.0494694	0.0633541	0.0809995	0.103275	0.131092	0.165211	0.205858	0.25204	0.300614	0.345561	0.378539	0.391692	0.38178	0.352248	0.311166	0.267121	0.226414	0.192532	0.166894	0.149803	0.141168	0.140925	0.14928	0.166829	0.194643	0.234311	0.287951	0.358137	0.447636	0.558763	0.692055	0.843971
t = 375 ms	0.00077266	0.000992115	0.0012739	0.00163572	0.0021003	0.00269682	0.00346277	0.00444623	0.00570898	0.00733026	0.00941178	0.012084	0.0155141	0.0199163	0.0255639	0.0328054	0.0420823	0.0539489	0.0690907	0.0883337	0.112626	0.14296	0.180165	0.224487	0.274838	0.327787	0.376761	0.41265	0.426877	0.415898	0.383461	0.33836	0.289949	0.245083	0.20754	0.178832	0.159245	0.14862	0.146814	0.153955	0.170575	0.19769	0.236847	0.290133	0.360099	0.449495	0.560622	0.694006	0.846088
t = 376 ms	0.000831518	0.00106769	0.00137094	0.00176032	0.00226029	0.00290226	0.00372655	0.00478493	0.00614386	0.00788865	0.0101287	0.0130045	0.0166959	0.0214334	0.0275112	0.0353044	0.0452879	0.0580584	0.0743535	0.095062	0.121204	0.153847	0.193884	0.241577	0.295753	0.352714	0.40538	0.443939	0.459148	0.447185	0.412077	0.363281	0.310854	0.262161	0.221244	0.189699	0.167797	0.155314	0.152032	0.158007	0.173707	0.200095	0.238674	0.291496	0.361084	0.450166	0.561024	0.694172	0.846043
t = 377 ms	0.000884699	0.00113598	0.00145862	0.0018729	0.00240485	0.00308788	0.00396488	0.00509096	0.0065368	0.00839318	0.0107765	0.0138362	0.0177638	0.0228042	0.0292707	0.0375623	0.0481843	0.0617715	0.0791087	0.101141	0.128955	0.163685	0.20628	0.257018	0.314649	0.375235	0.431237	0.472205	0.488298	0.475441	0.437912	0.385769	0.329704	0.277538	0.233555	0.199425	0.175403	0.161206	0.156547	0.16141	0.176205	0.201842	0.239779	0.29203	0.361085	0.449642	0.559964	0.69255	0.843833
t = 378 ms	0.000931864	0.00119654	0.00153638	0.00197275	0.00253306	0.00325249	0.00417626	0.00536236	0.00688529	0.00884063	0.011351	0.0145739	0.0187108	0.0240199	0.0308312	0.0395648	0.0507531	0.0650645	0.0833259	0.106533	0.135829	0.172409	0.217273	0.270712	0.331407	0.395207	0.454165	0.497268	0.514142	0.500486	0.460803	0.405682	0.346377	0.291116	0.244394	0.207948	0.182015	0.166259	0.160327	0.164141	0.178052	0.202917	0.240151	0.291727	0.360095	0.447921	0.55744	0.689137	0.839457
t = 379 ms	0.000972715	0.00124899	0.00160373	0.00205923	0.0026441	0.00339508	0.00435934	0.00559744	0.00718713	0.00922819	0.0118487	0.0152128	0.019531	0.0250729	0.0321828	0.0412992	0.052978	0.0679167	0.0869785	0.111203	0.141783	0.179966	0.226794	0.282572	0.345921	0.412503	0.474021	0.51897	0.536515	0.522161	0.480604	0.422892	0.360768	0.302809	0.253693	0.215213	0.187589	0.170438	0.163347	0.16618	0.179231	0.20331	0.239784	0.290582	0.358112	0.445002	0.553454	0.683939	0.832923
t = 380 ms	0.001007	0.00129301	0.00166026	0.00213181	0.00273729	0.00351473	0.00451298	0.00579472	0.00744043	0.00955342	0.0122662	0.0157489	0.0202194	0.0259566	0.033317	0.0427548	0.0548451	0.0703103	0.0900439	0.115122	0.146779	0.186307	0.234785	0.292525	0.3581	0.427016	0.49068	0.537175	0.555278	0.540332	0.497192	0.437293	0.372786	0.312543	0.261392	0.221173	0.19209	0.173717	0.165587	0.167511	0.179733	0.203013	0.238673	0.288593	0.355137	0.440888	0.548012	0.676965	0.824243
t = 381 ms	0.0010345	0.00132833	0.0017056	0.00219003	0.00281205	0.00361073	0.00463624	0.00595298	0.00764365	0.00981435	0.0126013	0.0161791	0.0207716	0.0266655	0.034227	0.0439225	0.056343	0.0722306	0.092503	0.118266	0.150787	0.191394	0.241194	0.300509	0.367869	0.438657	0.50404	0.551771	0.570317	0.554886	0.510464	0.448795	0.382357	0.320257	0.267443	0.22579	0.195487	0.176071	0.167027	0.168121	0.179547	0.202021	0.236814	0.285761	0.351175	0.435588	0.541126	0.668229	0.813436
t = 382 ms	0.00105506	0.00135472	0.0017395	0.00223356	0.00286794	0.00368249	0.00472838	0.00607129	0.00779556	0.0100094	0.0128517	0.0165006	0.0211844	0.0271954	0.0349072	0.0447954	0.0574627	0.0736661	0.0943413	0.120616	0.153783	0.195197	0.245986	0.306476	0.37517	0.447356	0.514021	0.562672	0.58154	0.565736	0.520341	0.45733	0.389424	0.325904	0.271808	0.229035	0.197759	0.177484	0.167658	0.168002	0.178669	0.200331	0.23421	0.282091	0.346231	0.42911	0.532808	0.65775	0.800525
t = 383 ms	0.00106856	0.00137206	0.00176175	0.00226213	0.00290463	0.0037296	0.00478887	0.00614896	0.00789529	0.0101375	0.0130161	0.0167117	0.0214554	0.0275433	0.0353537	0.0453684	0.0581978	0.0746084	0.0955481	0.122159	0.15575	0.197693	0.24913	0.310393	0.379962	0.453062	0.520565	0.569813	0.588883	0.572819	0.526765	0.462846	0.393944	0.329451	0.274462	0.230887	0.198889	0.177944	0.167469	0.167149	0.177098	0.197944	0.230864	0.277588	0.340317	0.421469	0.523078	0.645552	0.785539
t = 384 ms	0.00107492	0.00138023	0.00177225	0.00227561	0.00292193	0.00375182	0.00481739	0.00618559	0.00794231	0.0101978	0.0130936	0.0168112	0.0215832	0.0277074	0.0355643	0.0456386	0.0585445	0.0750528	0.0961171	0.122886	0.156678	0.198869	0.250613	0.312238	0.382217	0.455747	0.523639	0.573158	0.592308	0.576098	0.529703	0.465316	0.395893	0.330878	0.275388	0.231335	0.198869	0.177447	0.166459	0.165561	0.174834	0.194864	0.226783	0.272263	0.333444	0.412683	0.511957	0.631662	0.768514
t = 385 ms	0.00107413	0.00137921	0.00177094	0.00227393	0.00291978	0.00374905	0.00481385	0.00618104	0.00793647	0.0101903	0.013084	0.0167989	0.0215673	0.027687	0.0355381	0.045605	0.0585013	0.0749975	0.0960463	0.122795	0.156562	0.198722	0.250427	0.312005	0.38193	0.455399	0.52323	0.572695	0.591801	0.575561	0.529143	0.464729	0.395263	0.330179	0.274582	0.230376	0.197699	0.175992	0.164629	0.163243	0.171883	0.191099	0.221975	0.266127	0.32563	0.402771	0.499473	0.616114	0.749489
t = 386 ms	0.00106621	0.00136904	0.00175788	0.00225716	0.00289824	0.0037214	0.00477834	0.00613544	0.00787793	0.0101152	0.0129875	0.0166749	0.0214082	0.0274828	0.035276	0.0452686	0.0580698	0.0744443	0.0953378	0.121889	0.155407	0.197256	0.248578	0.309701	0.379107	0.45203	0.519352	0.568436	0.587377	0.571221	0.525097	0.461096	0.392065	0.327362	0.272052	0.228016	0.195383	0.173585	0.161986	0.1602	0.168253	0.186658	0.216453	0.259196	0.316893	0.391758	0.485654	0.598945	0.72851
t = 387 ms	0.00105123	0.0013498	0.00173318	0.00222544	0.00285751	0.00366911	0.00471119	0.00604923	0.00776722	0.00997302	0.012805	0.0164406	0.0211074	0.0270966	0.0347803	0.0446325	0.0572538	0.0733981	0.093998	0.120177	0.153223	0.194483	0.245084	0.305347	0.373776	0.445669	0.512038	0.56042	0.579074	0.563117	0.517602	0.454449	0.386324	0.32245	0.267817	0.224272	0.191936	0.170239	0.15854	0.156444	0.163955	0.181554	0.210232	0.251488	0.307255	0.379671	0.470536	0.580196	0.705627
t = 388 ms	0.0010293	0.00132165	0.00169703	0.00217903	0.00279792	0.00359258	0.00461294	0.00592307	0.00760523	0.00976503	0.0125379	0.0160977	0.0206672	0.0265315	0.0340549	0.0437017	0.0560597	0.0718674	0.0920376	0.11767	0.150027	0.190427	0.239972	0.298977	0.365977	0.436368	0.501347	0.548709	0.566959	0.551312	0.506715	0.444839	0.378083	0.315478	0.261904	0.219167	0.187377	0.16597	0.154308	0.15199	0.159005	0.175803	0.20333	0.243023	0.296741	0.366541	0.454155	0.559914	0.680898
t = 389 ms	0.0010006	0.0012848	0.00164971	0.00211827	0.0027199	0.00349241	0.00448432	0.00575791	0.00739317	0.00949275	0.0121883	0.0156489	0.0200909	0.0257917	0.0331054	0.0424831	0.0544966	0.0698634	0.0894713	0.114389	0.145844	0.185117	0.23328	0.290639	0.35577	0.424196	0.487358	0.533393	0.551122	0.535893	0.492516	0.432336	0.367403	0.306496	0.254356	0.212734	0.181734	0.160802	0.149309	0.146856	0.15342	0.169424	0.195767	0.233826	0.285379	0.352401	0.436552	0.538149	0.654382
t = 390 ms	0.000965334	0.00123951	0.00159156	0.00204361	0.00262404	0.00336932	0.00432626	0.00555497	0.00713259	0.00915816	0.0117587	0.0150973	0.0193828	0.0248826	0.0319385	0.0409857	0.0525758	0.067401	0.0863177	0.110357	0.140703	0.178592	0.225057	0.280394	0.343229	0.409241	0.470174	0.514581	0.531677	0.516973	0.475109	0.417029	0.354359	0.295565	0.245221	0.205015	0.175042	0.154763	0.143568	0.141064	0.147222	0.162437	0.187567	0.223921	0.2732	0.337289	0.417773	0.514955	0.626145
t = 391 ms	0.000923751	0.00118612	0.00152301	0.00195557	0.002511	0.00322418	0.0041399	0.00531568	0.00682534	0.00876366	0.0112522	0.014447	0.0185479	0.0238108	0.0305627	0.0392202	0.050311	0.0644976	0.0825994	0.105603	0.134642	0.170899	0.215362	0.268315	0.328443	0.39161	0.449917	0.492408	0.508763	0.494686	0.454616	0.399026	0.339041	0.282761	0.234563	0.196059	0.16734	0.147887	0.137114	0.134641	0.140434	0.154868	0.178754	0.213338	0.260236	0.321242	0.397865	0.49039	0.596258
t = 392 ms	0.000876146	0.00112499	0.00144452	0.0018548	0.0023816	0.00305802	0.00392655	0.00504174	0.0064736	0.00831203	0.0106723	0.0137025	0.017592	0.0225837	0.0289877	0.037199	0.0477182	0.0611737	0.0783427	0.100161	0.127703	0.162092	0.204264	0.254488	0.311516	0.371429	0.42673	0.46703	0.482541	0.469188	0.431181	0.378453	0.321555	0.268171	0.222451	0.185924	0.158675	0.140213	0.12998	0.127614	0.133084	0.146743	0.169357	0.202107	0.246523	0.304304	0.376879	0.464518	0.564795
t = 393 ms	0.000822852	0.00105656	0.00135665	0.00174197	0.00223673	0.00287201	0.00368771	0.00473506	0.00607983	0.00780643	0.0100232	0.012869	0.0165219	0.02121	0.0272244	0.0349363	0.0448157	0.0574527	0.0735773	0.0940686	0.119936	0.152232	0.191839	0.239008	0.292568	0.348836	0.400775	0.438625	0.453195	0.440657	0.404966	0.355451	0.302021	0.251894	0.208965	0.174674	0.149101	0.131785	0.122202	0.120018	0.125203	0.138091	0.159407	0.190262	0.2321	0.28652	0.354869	0.437402	0.531835
t = 394 ms	0.00076424	0.000981303	0.00126002	0.00161789	0.00207741	0.00266743	0.00342503	0.00439778	0.00564676	0.00725037	0.00930921	0.0119523	0.0153451	0.0196992	0.0252852	0.0324478	0.0416234	0.0533603	0.0683364	0.087368	0.111392	0.141389	0.178174	0.221984	0.271729	0.323991	0.372231	0.407389	0.420927	0.40929	0.376152	0.330178	0.280572	0.234038	0.194195	0.162382	0.138675	0.122649	0.113822	0.111887	0.116821	0.128943	0.148934	0.177838	0.217006	0.267938	0.331894	0.409113	0.497461
t = 395 ms	0.000700712	0.000899731	0.00115528	0.0014834	0.00190472	0.0024457	0.00314032	0.00403221	0.00517737	0.00664768	0.00853538	0.0109588	0.0140695	0.0180617	0.0231834	0.0297505	0.0381634	0.0489247	0.0626559	0.0801056	0.102133	0.129636	0.163364	0.203533	0.249144	0.297063	0.341296	0.373538	0.385959	0.375302	0.344937	0.302807	0.257353	0.214722	0.178237	0.149125	0.127461	0.112859	0.104883	0.103259	0.107974	0.119333	0.137975	0.164872	0.201285	0.248607	0.308011	0.379723	0.461761
t = 396 ms	0.000632705	0.000812409	0.00104315	0.00133943	0.00171986	0.00220834	0.00283554	0.00364087	0.00467488	0.0060025	0.00770698	0.00989517	0.012704	0.0163087	0.0209333	0.0268631	0.0344595	0.0441764	0.0565749	0.072331	0.0922207	0.117054	0.14751	0.18378	0.224966	0.268237	0.308182	0.337302	0.34853	0.338926	0.311532	0.273523	0.23252	0.194077	0.161196	0.134989	0.115528	0.102471	0.0954328	0.0941745	0.0986995	0.109297	0.126565	0.151404	0.18498	0.22858	0.283285	0.349307	0.424824
t = 397 ms	0.000560683	0.000719931	0.000924409	0.00118696	0.00152409	0.00195696	0.00251277	0.00322642	0.00414273	0.00531922	0.00682968	0.00876879	0.0112579	0.0144523	0.0185504	0.0238052	0.0305369	0.0391477	0.0501349	0.0640976	0.0817232	0.10373	0.130719	0.162862	0.199361	0.23771	0.273114	0.298929	0.308895	0.300408	0.276164	0.242523	0.20624	0.172239	0.143182	0.120062	0.102948	0.0915442	0.0855202	0.0846777	0.089036	0.0988726	0.114742	0.137475	0.168138	0.20791	0.257781	0.317944	0.386745
t = 398 ms	0.000485136	0.000622926	0.000799852	0.00102703	0.00131873	0.00169327	0.00217419	0.00279169	0.00358454	0.0046025	0.00590944	0.00758727	0.00974097	0.0125049	0.0160509	0.0205977	0.0264224	0.0338729	0.0433797	0.0554611	0.070712	0.089754	0.113107	0.14092	0.172503	0.205689	0.23633	0.25868	0.267324	0.26001	0.239073	0.210017	0.178689	0.149351	0.124314	0.104439	0.0897969	0.0801411	0.0751982	0.0748135	0.0790247	0.0880982	0.102546	0.123127	0.150808	0.186655	0.231564	0.285715	0.34762
t = 399 ms	0.000406575	0.000522052	0.000670328	0.000860717	0.00110518	0.00141907	0.00182211	0.00233962	0.00300407	0.00385719	0.00495249	0.00635862	0.00816356	0.0104799	0.0134517	0.0172622	0.0221437	0.0283877	0.0363551	0.0464801	0.0592615	0.0752203	0.0947922	0.118103	0.144574	0.172391	0.19808	0.216827	0.224097	0.218004	0.200508	0.176223	0.15005	0.125566	0.104713	0.08822	0.0761557	0.0683272	0.0645212	0.0646289	0.0687081	0.0770147	0.0900187	0.108404	0.133038	0.164872	0.204706	0.252702	0.30755
t = 400 ms	0.000325531	0.00041799	0.00053671	0.000689148	0.000884881	0.00113621	0.00145891	0.00187325	0.00240526	0.00308833	0.0039653	0.00509114	0.0065363	0.00839096	0.0107704	0.0138213	0.0177297	0.0227292	0.0291084	0.0372153	0.0474491	0.0602272	0.0758986	0.0945642	0.115763	0.138041	0.158622	0.173652	0.179505	0.174674	0.160729	0.141366	0.120514	0.10104	0.0845059	0.0715061	0.062107	0.0561704	0.053546	0.0541729	0.0581301	0.0656639	0.0772017	0.0933522	0.11488	0.142621	0.177276	0.218992	0.266636
t = 401 ms	0.00024255	0.00031144	0.000399897	0.000513477	0.000659316	0.000846576	0.00108702	0.00139574	0.00179214	0.00230108	0.00295451	0.00379336	0.00487013	0.00625202	0.00802489	0.0102981	0.0132103	0.0169353	0.0216885	0.027729	0.0353544	0.0448758	0.0565535	0.0704632	0.0862625	0.102871	0.11822	0.129446	0.133848	0.130309	0.12	0.105679	0.0902755	0.0759333	0.0638239	0.0544028	0.0477356	0.0437401	0.0423306	0.0434954	0.0473359	0.0540889	0.0641385	0.0780176	0.0963867	0.119963	0.149348	0.184672	0.224984
t = 402 ms	0.000158188	0.000203118	0.000260808	0.000334884	0.000429999	0.000552127	0.00070894	0.000910288	0.00116881	0.00150074	0.0019269	0.00247399	0.00317625	0.0040775	0.00523375	0.00671633	0.00861562	0.0110451	0.0141451	0.0180848	0.0230584	0.0292689	0.0368864	0.0459613	0.0562715	0.0671148	0.0771469	0.0845041	0.0874318	0.0852057	0.0785942	0.0693987	0.0595354	0.0504103	0.0427998	0.0370177	0.0331286	0.0311074	0.0309343	0.0326476	0.0363715	0.0423333	0.0508735	0.0624477	0.0776108	0.09696	0.120995	0.149831	0.182701
t = 403 ms	7.30107e-05	9.37475e-05	0.000120374	0.000154563	0.000198463	0.00025483	0.000327206	0.000420136	0.000539456	0.000692655	0.000889345	0.00114185	0.00146597	0.00188194	0.00241561	0.0030999	0.00397653	0.00509789	0.00652882	0.00834741	0.0106435	0.013511	0.0170292	0.0212223	0.0259903	0.0310129	0.0356759	0.0391272	0.040566	0.0396658	0.036787	0.0327662	0.0284959	0.0246377	0.0215686	0.0194595	0.018374	0.0183443	0.0194172	0.0216813	0.0252837	0.0304417	0.0374515	0.0466905	0.0586066	0.0736753	0.0922934	0.11456	0.139895
t = 404 ms	-1.24148e-05	-1.59409e-05	-2.04685e-05	-2.6282e-05	-3.37467e-05	-4.33314e-05	-5.56383e-05	-7.14401e-05	-9.17292e-05	-0.000117779	-0.000151223	-0.000194158	-0.00024927	-0.000319995	-0.000410727	-0.000527055	-0.000676058	-0.000866609	-0.00110966	-0.00141833	-0.00180758	-0.00229272	-0.0028859	-0.00358863	-0.004379	-0.00519405	-0.00591603	-0.00638225	-0.00643709	-0.00600824	-0.00514452	-0.00397657	-0.00263909	-0.00121703	0.000266289	0.00183788	0.00356049	0.00552349	0.00784001	0.0106489	0.0141196	0.018459	0.0239181	0.0307949	0.039429	0.0501728	0.0633194	0.0789515	0.0966762
t = 405 ms	-9.75195e-05	-0.000125217	-0.000160782	-0.000206448	-0.000265084	-0.000340373	-0.000437045	-0.000561171	-0.000720545	-0.00092517	-0.00118788	-0.00152515	-0.00195807	-0.00251367	-0.00322645	-0.00414039	-0.00531117	-0.00680872	-0.00871945	-0.0111474	-0.0142119	-0.0180371	-0.0227262	-0.0283065	-0.0346344	-0.0412654	-0.0473524	-0.0517219	-0.0532655	-0.0515136	-0.0469228	-0.0405875	-0.0336657	-0.0269861	-0.0209712	-0.0157373	-0.0112231	-0.00728247	-0.00373662	-0.00039735	0.00292645	0.00643032	0.0103189	0.0148099	0.0201332	0.0265172	0.0341501	0.0430975	0.0531561
t = 406 ms	-0.000181739	-0.000233357	-0.000299636	-0.00038474	-0.000494014	-0.000634324	-0.000814483	-0.00104581	-0.00134282	-0.00172416	-0.00221376	-0.00284229	-0.0036491	-0.00468451	-0.00601288	-0.00771613	-0.00989806	-0.012689	-0.0162501	-0.0207753	-0.0264871	-0.0336177	-0.0423601	-0.0527673	-0.0645753	-0.0769618	-0.0883584	-0.0965911	-0.0996091	-0.0965494	-0.0882724	-0.0768261	-0.0643813	-0.0525029	-0.0420087	-0.0331571	-0.0258886	-0.0200013	-0.0152522	-0.011405	-0.00824835	-0.00559918	-0.00330022	-0.0012152	0.000775022	0.00277361	0.00486321	0.00709205	0.00944679
t = 407 ms	-0.000264515	-0.000339644	-0.000436111	-0.000559977	-0.000719023	-0.00092324	-0.00118546	-0.00152214	-0.00195443	-0.00250946	-0.00322206	-0.00413687	-0.00531115	-0.00681817	-0.00875157	-0.0112306	-0.0144064	-0.0184685	-0.0236517	-0.0302382	-0.0385521	-0.0489314	-0.0616578	-0.0768092	-0.0940034	-0.112047	-0.128663	-0.140694	-0.145162	-0.140819	-0.128921	-0.112455	-0.0945857	-0.0776029	-0.0627127	-0.0503137	-0.0403485	-0.0325613	-0.0266468	-0.0223223	-0.0193579	-0.0175845	-0.0168935	-0.0172311	-0.0185899	-0.0209927	-0.0244632	-0.0289709	-0.0343389
t = 408 ms	-0.000345303	-0.000443377	-0.000569307	-0.000731004	-0.000938625	-0.00120521	-0.00154751	-0.00198703	-0.00255135	-0.0032759	-0.00420613	-0.00540035	-0.00693327	-0.00890056	-0.0114245	-0.0146606	-0.0188064	-0.0241092	-0.0308755	-0.0394738	-0.0503272	-0.0638772	-0.0804918	-0.100274	-0.122725	-0.14629	-0.168	-0.183739	-0.189624	-0.184031	-0.168603	-0.147241	-0.124083	-0.102125	-0.0829524	-0.0671015	-0.0545174	-0.0448925	-0.0378615	-0.0330981	-0.0303557	-0.0294811	-0.0304154	-0.0331887	-0.0379059	-0.0447165	-0.053751	-0.0649969	-0.0780879
t = 409 ms	-0.00042357	-0.000543874	-0.000698348	-0.000896695	-0.00115138	-0.00147839	-0.00189828	-0.00243741	-0.00312964	-0.00401842	-0.00515951	-0.00662441	-0.00850479	-0.010918	-0.014014	-0.0179837	-0.0230691	-0.0295739	-0.0378739	-0.0484212	-0.0617349	-0.0783568	-0.0987384	-0.123006	-0.150551	-0.179466	-0.206112	-0.225444	-0.232704	-0.225902	-0.207057	-0.180958	-0.152682	-0.125912	-0.1026	-0.0834175	-0.0683117	-0.0569262	-0.0488388	-0.0436824	-0.0411963	-0.0412449	-0.043821	-0.0490392	-0.0571175	-0.0683326	-0.0829221	-0.100892	-0.121687
t = 410 ms	-0.000498804	-0.000640476	-0.000822387	-0.00105596	-0.00135588	-0.00174098	-0.00223545	-0.00287034	-0.00368553	-0.00473217	-0.00607593	-0.00780103	-0.0100154	-0.0128572	-0.0165031	-0.0211779	-0.0271666	-0.0348269	-0.0446011	-0.0570219	-0.0727006	-0.0922753	-0.116278	-0.144858	-0.177299	-0.211357	-0.242749	-0.265536	-0.27412	-0.266159	-0.244035	-0.213387	-0.1802	-0.148812	-0.121533	-0.0991621	-0.0816506	-0.0685958	-0.0595226	-0.0540263	-0.0518349	-0.0528329	-0.0570658	-0.0647343	-0.0761698	-0.0917764	-0.111899	-0.136562	-0.165024
t = 411 ms	-0.000570513	-0.000732553	-0.000940615	-0.00120777	-0.00155081	-0.00199127	-0.00255682	-0.00328299	-0.00421536	-0.00541248	-0.00694942	-0.00892252	-0.0114552	-0.0147056	-0.0188756	-0.0242225	-0.0310721	-0.0398337	-0.0510131	-0.0652197	-0.0831526	-0.105542	-0.132996	-0.165686	-0.202794	-0.241755	-0.277671	-0.303753	-0.313601	-0.30454	-0.279295	-0.244318	-0.206458	-0.17068	-0.139634	-0.11424	-0.0944565	-0.0798375	-0.069859	-0.0640826	-0.0622283	-0.0642028	-0.0701064	-0.0802264	-0.0950084	-0.114984	-0.140604	-0.171914	-0.207986
t = 412 ms	-0.00063823	-0.000819504	-0.00105226	-0.00135113	-0.00173488	-0.00222762	-0.0028603	-0.00367266	-0.00471571	-0.00605491	-0.00777429	-0.00998159	-0.0128149	-0.0164511	-0.0211161	-0.0270976	-0.0347603	-0.0445618	-0.0570682	-0.0729611	-0.0930228	-0.11807	-0.148783	-0.185356	-0.226871	-0.270462	-0.310651	-0.339847	-0.350893	-0.340797	-0.312611	-0.273554	-0.231289	-0.191378	-0.156788	-0.12856	-0.106655	-0.0905902	-0.0797963	-0.0738059	-0.0723345	-0.0753137	-0.0829002	-0.0954689	-0.11358	-0.137891	-0.168961	-0.206855	-0.250462
t = 413 ms	-0.000701518	-0.000900766	-0.00115661	-0.00148511	-0.00190691	-0.00244851	-0.00314393	-0.00403685	-0.00518332	-0.00665532	-0.00854519	-0.0109714	-0.0140857	-0.0180824	-0.02321	-0.0297847	-0.0382072	-0.0489806	-0.0627272	-0.0801961	-0.102247	-0.129778	-0.163538	-0.203738	-0.249373	-0.297292	-0.341477	-0.373585	-0.385752	-0.374695	-0.343766	-0.300905	-0.254536	-0.210776	-0.172892	-0.142036	-0.118177	-0.100796	-0.0892854	-0.0831529	-0.0821133	-0.086126	-0.0954059	-0.110416	-0.131831	-0.160436	-0.196895	-0.241294	-0.292343
t = 414 ms	-0.000759966	-0.000975816	-0.00125297	-0.00160884	-0.00206579	-0.00265252	-0.00340588	-0.00437319	-0.00561518	-0.00720983	-0.00925715	-0.0118855	-0.0152592	-0.019589	-0.0251438	-0.0322663	-0.0413905	-0.0530616	-0.0679536	-0.086878	-0.110767	-0.140592	-0.177165	-0.220716	-0.270156	-0.322073	-0.369949	-0.404749	-0.417957	-0.406016	-0.372563	-0.326198	-0.276052	-0.228752	-0.187846	-0.154589	-0.128957	-0.110401	-0.0982801	-0.0920825	-0.0915263	-0.0966017	-0.107583	-0.125024	-0.149711	-0.182557	-0.224331	-0.275141	-0.333519
t = 415 ms	-0.000813202	-0.00104417	-0.00134074	-0.00172154	-0.0022105	-0.00283833	-0.00364446	-0.00467953	-0.00600853	-0.00771488	-0.00990562	-0.012718	-0.0163282	-0.0209612	-0.0269051	-0.0345265	-0.0442899	-0.0567786	-0.0727138	-0.092964	-0.118526	-0.150441	-0.189577	-0.23618	-0.289086	-0.344645	-0.395885	-0.43314	-0.4473	-0.434562	-0.398818	-0.349274	-0.2957	-0.245196	-0.20156	-0.166144	-0.138933	-0.119354	-0.106737	-0.100556	-0.100537	-0.106705	-0.119394	-0.139249	-0.16717	-0.204194	-0.251198	-0.308307	-0.373884
t = 416 ms	-0.000860885	-0.0011054	-0.00141936	-0.00182249	-0.00234012	-0.00300476	-0.00385816	-0.00495392	-0.00636085	-0.00816725	-0.0104864	-0.0134638	-0.0172856	-0.0221903	-0.0284827	-0.036551	-0.0468869	-0.0601079	-0.0769775	-0.0984152	-0.125476	-0.159263	-0.200694	-0.250032	-0.306043	-0.364866	-0.41912	-0.458577	-0.473595	-0.46015	-0.422365	-0.369986	-0.31336	-0.260006	-0.213951	-0.176635	-0.148053	-0.12761	-0.114617	-0.108538	-0.109112	-0.1164	-0.130801	-0.153049	-0.184159	-0.22529	-0.277422	-0.340706	-0.413334
t = 417 ms	-0.000902715	-0.00115911	-0.00148832	-0.00191104	-0.00245382	-0.00315076	-0.00404563	-0.00519463	-0.00666992	-0.00856409	-0.010996	-0.014118	-0.0181255	-0.0232685	-0.0298667	-0.038327	-0.0491652	-0.0630286	-0.0807179	-0.103197	-0.131574	-0.167002	-0.210448	-0.262184	-0.320919	-0.382606	-0.439508	-0.4809	-0.496677	-0.48262	-0.443056	-0.388206	-0.328922	-0.273092	-0.224946	-0.186001	-0.156265	-0.135127	-0.121883	-0.115995	-0.117219	-0.125656	-0.14177	-0.166385	-0.20063	-0.245787	-0.302937	-0.372252	-0.451765
t = 418 ms	-0.00093843	-0.00120497	-0.00154721	-0.00198665	-0.00255091	-0.00327541	-0.00420569	-0.00540015	-0.00693381	-0.00890292	-0.011431	-0.0146766	-0.0188426	-0.0241891	-0.0310484	-0.0398434	-0.0511104	-0.0655223	-0.0839115	-0.10728	-0.136779	-0.17361	-0.218775	-0.27256	-0.333623	-0.397757	-0.456921	-0.49997	-0.516402	-0.501834	-0.460765	-0.403823	-0.342292	-0.284376	-0.234481	-0.194191	-0.163526	-0.141868	-0.128503	-0.122898	-0.124829	-0.134441	-0.152266	-0.179219	-0.216539	-0.265629	-0.327673	-0.402865	-0.489079
t = 419 ms	-0.000967811	-0.00124269	-0.00159565	-0.00204885	-0.00263077	-0.00337796	-0.00433736	-0.00556922	-0.00715089	-0.00918166	-0.0117889	-0.0151361	-0.0194325	-0.0249465	-0.0320204	-0.0410909	-0.0527106	-0.0675737	-0.0865388	-0.110639	-0.141062	-0.179046	-0.225627	-0.281097	-0.344075	-0.410223	-0.471252	-0.51567	-0.532649	-0.517673	-0.475382	-0.416741	-0.353389	-0.293793	-0.242501	-0.201159	-0.169799	-0.147801	-0.134449	-0.129219	-0.131916	-0.142729	-0.16226	-0.191514	-0.231842	-0.284765	-0.351566	-0.432463	-0.525178
t = 420 ms	-0.00099068	-0.00127206	-0.00163335	-0.00209726	-0.00269293	-0.00345778	-0.00443985	-0.00570082	-0.00731986	-0.00939862	-0.0120675	-0.0154937	-0.0198917	-0.0255359	-0.0327771	-0.0420618	-0.0539561	-0.0691705	-0.0885837	-0.113254	-0.144396	-0.183278	-0.23096	-0.287743	-0.352213	-0.419932	-0.482416	-0.527906	-0.545321	-0.530042	-0.486822	-0.426885	-0.36215	-0.301287	-0.248962	-0.206868	-0.175053	-0.152899	-0.139696	-0.134936	-0.138455	-0.150493	-0.171721	-0.203236	-0.246498	-0.303144	-0.374554	-0.46097	-0.55997
t = 421 ms	-0.0010069	-0.00129289	-0.0016601	-0.00213161	-0.00273703	-0.00351441	-0.00451256	-0.00579418	-0.00743974	-0.00955253	-0.0122651	-0.0157474	-0.0202175	-0.0259541	-0.0333138	-0.0427507	-0.0548397	-0.0703033	-0.0900345	-0.115109	-0.146761	-0.18628	-0.234744	-0.292459	-0.357989	-0.426824	-0.490346	-0.536605	-0.554344	-0.53887	-0.495017	-0.434196	-0.368524	-0.306819	-0.25383	-0.211291	-0.179264	-0.157141	-0.144224	-0.140029	-0.144426	-0.15771	-0.180623	-0.214353	-0.260467	-0.320716	-0.396576	-0.488311	-0.593363
t = 422 ms	-0.00101639	-0.00130507	-0.00167575	-0.0021517	-0.00276283	-0.00354753	-0.00455509	-0.00584879	-0.00750986	-0.00964256	-0.0123807	-0.0158959	-0.020408	-0.0261987	-0.0336278	-0.0431536	-0.0553566	-0.070966	-0.0908832	-0.116194	-0.148145	-0.188037	-0.236959	-0.29522	-0.361372	-0.430865	-0.495	-0.541722	-0.559669	-0.54411	-0.499926	-0.438637	-0.372479	-0.31036	-0.257082	-0.214407	-0.182414	-0.16051	-0.148017	-0.14448	-0.149811	-0.16436	-0.188942	-0.224835	-0.273712	-0.337435	-0.417574	-0.514416	-0.625271
t = 423 ms	-0.00101911	-0.00130856	-0.00168022	-0.00215744	-0.0027702	-0.003557	-0.00456724	-0.00586439	-0.0075299	-0.00966829	-0.0124137	-0.0159383	-0.0204625	-0.0262686	-0.0337176	-0.0432688	-0.0555044	-0.0711554	-0.0911258	-0.116504	-0.148541	-0.18854	-0.237593	-0.296012	-0.362346	-0.432033	-0.496357	-0.543232	-0.561272	-0.545737	-0.501524	-0.440187	-0.373998	-0.311895	-0.258704	-0.216204	-0.184492	-0.162996	-0.151064	-0.148278	-0.154595	-0.170424	-0.196654	-0.234654	-0.286199	-0.353259	-0.437494	-0.539217	-0.655611
t = 424 ms	-0.00101504	-0.00130334	-0.00167352	-0.00214884	-0.00275916	-0.00354281	-0.00454903	-0.00584101	-0.00749987	-0.00962974	-0.0123642	-0.0158747	-0.0203809	-0.0261639	-0.0335831	-0.0430962	-0.0552831	-0.0708717	-0.0907626	-0.11604	-0.147949	-0.187789	-0.236648	-0.294837	-0.360911	-0.430331	-0.494417	-0.541136	-0.559154	-0.543752	-0.499813	-0.438846	-0.37308	-0.311424	-0.258695	-0.216679	-0.185494	-0.164592	-0.153357	-0.151412	-0.158765	-0.175887	-0.203741	-0.243785	-0.297895	-0.368146	-0.456285	-0.562648	-0.684304
t = 425 ms	-0.00100425	-0.00128948	-0.00165572	-0.00212599	-0.00272982	-0.00350514	-0.00450066	-0.0057789	-0.00742012	-0.00952735	-0.0122328	-0.0157059	-0.0201642	-0.0258857	-0.033226	-0.042638	-0.0546953	-0.0701182	-0.0897976	-0.114806	-0.146376	-0.185794	-0.234135	-0.291708	-0.357085	-0.425778	-0.489202	-0.535459	-0.553339	-0.53818	-0.494814	-0.434633	-0.369741	-0.308958	-0.257063	-0.215838	-0.185422	-0.165299	-0.154894	-0.153878	-0.162314	-0.180736	-0.210186	-0.252205	-0.30877	-0.382058	-0.473897	-0.58465	-0.711277
t = 426 ms	-0.000986817	-0.0012671	-0.00162698	-0.00208909	-0.00268243	-0.0034443	-0.00442254	-0.00567859	-0.00729133	-0.00936197	-0.0120204	-0.0154333	-0.0198142	-0.0254364	-0.0326493	-0.0418979	-0.0537459	-0.0689012	-0.0882391	-0.112814	-0.143836	-0.18257	-0.230074	-0.286651	-0.3509	-0.418412	-0.480758	-0.526249	-0.543878	-0.529068	-0.486571	-0.427586	-0.36401	-0.304521	-0.253826	-0.213695	-0.184286	-0.165122	-0.155677	-0.155673	-0.165234	-0.184962	-0.215972	-0.259894	-0.318798	-0.394959	-0.490286	-0.605166	-0.736459
t = 427 ms	-0.000962883	-0.00123637	-0.00158752	-0.00203842	-0.00261737	-0.00336076	-0.00431527	-0.00554086	-0.00711448	-0.00913491	-0.0117289	-0.015059	-0.0193336	-0.0248195	-0.0318574	-0.0408817	-0.0524424	-0.0672301	-0.0860991	-0.110078	-0.140348	-0.178144	-0.224497	-0.279705	-0.342403	-0.408291	-0.469149	-0.513578	-0.530844	-0.516487	-0.47515	-0.417761	-0.355936	-0.298151	-0.249015	-0.210272	-0.182102	-0.164072	-0.15571	-0.156798	-0.167524	-0.188557	-0.221089	-0.266834	-0.327954	-0.406817	-0.505409	-0.624142	-0.759784
t = 428 ms	-0.000932624	-0.00119751	-0.00153763	-0.00197436	-0.00253512	-0.00325515	-0.00417966	-0.00536674	-0.0068909	-0.00884784	-0.0113603	-0.0145858	-0.018726	-0.0240395	-0.0308563	-0.039597	-0.0507944	-0.0651175	-0.0833936	-0.106619	-0.135939	-0.172547	-0.217446	-0.270923	-0.331658	-0.39549	-0.454462	-0.497541	-0.514335	-0.500533	-0.460635	-0.405232	-0.34558	-0.289899	-0.242668	-0.205599	-0.178892	-0.162165	-0.155005	-0.15726	-0.169183	-0.191516	-0.225526	-0.273009	-0.336217	-0.417603	-0.519229	-0.64153	-0.781191
t = 429 ms	-0.000896259	-0.00115082	-0.00147768	-0.00189738	-0.00243627	-0.00312822	-0.00401669	-0.00515748	-0.00662222	-0.00850285	-0.0109173	-0.014017	-0.0179959	-0.0231022	-0.0296532	-0.0380531	-0.0488139	-0.0625785	-0.0801421	-0.102462	-0.130639	-0.165821	-0.208971	-0.260367	-0.318742	-0.380102	-0.436804	-0.478253	-0.494471	-0.481322	-0.443134	-0.390092	-0.333019	-0.279827	-0.234835	-0.199714	-0.174685	-0.159422	-0.153576	-0.157066	-0.170216	-0.193838	-0.229277	-0.278408	-0.343566	-0.42729	-0.53171	-0.657285	-0.800626
t = 430 ms	-0.000854049	-0.00109662	-0.00140809	-0.00180802	-0.00232153	-0.0029809	-0.00382752	-0.00491458	-0.00631034	-0.00810239	-0.0104032	-0.0133569	-0.0171483	-0.0220141	-0.0282566	-0.036261	-0.046515	-0.0596314	-0.076368	-0.0976373	-0.124488	-0.158014	-0.199134	-0.248114	-0.303749	-0.362237	-0.416301	-0.455853	-0.471394	-0.45899	-0.422773	-0.37245	-0.318344	-0.268008	-0.225576	-0.192663	-0.169517	-0.155868	-0.151441	-0.156228	-0.170627	-0.195524	-0.232336	-0.283019	-0.349985	-0.435855	-0.542821	-0.671367	-0.818038
t = 431 ms	-0.000806291	-0.0010353	-0.00132935	-0.00170691	-0.00219171	-0.00281421	-0.00361349	-0.00463976	-0.00595746	-0.00764931	-0.00982144	-0.01261	-0.0161894	-0.0207831	-0.0266766	-0.0342333	-0.0439139	-0.056297	-0.0720978	-0.092178	-0.117527	-0.14918	-0.188003	-0.23425	-0.286784	-0.342021	-0.393098	-0.430499	-0.445268	-0.433697	-0.399695	-0.352431	-0.301662	-0.254528	-0.214956	-0.184499	-0.163428	-0.151535	-0.148623	-0.154761	-0.170425	-0.196576	-0.234702	-0.286834	-0.355462	-0.443278	-0.552534	-0.683739	-0.833381
t = 432 ms	-0.000753319	-0.00096728	-0.00124201	-0.00159477	-0.00204772	-0.00262932	-0.00337609	-0.00433493	-0.00556607	-0.00714676	-0.00917618	-0.0117815	-0.0151258	-0.0194177	-0.024924	-0.0319842	-0.0410289	-0.0525985	-0.0673613	-0.0861227	-0.109807	-0.139382	-0.175657	-0.218871	-0.267966	-0.319596	-0.367357	-0.402369	-0.416274	-0.40562	-0.374062	-0.330177	-0.283088	-0.239484	-0.203054	-0.175283	-0.156463	-0.146457	-0.145147	-0.152684	-0.169624	-0.197	-0.236376	-0.28985	-0.359986	-0.449541	-0.560826	-0.69437	-0.846615
t = 433 ms	-0.0006955	-0.000893039	-0.00114668	-0.00147237	-0.00189055	-0.00242751	-0.00311697	-0.00400222	-0.00513886	-0.00659824	-0.00847189	-0.0108773	-0.0139649	-0.0179274	-0.023011	-0.0295294	-0.03788	-0.0485616	-0.0621915	-0.0795133	-0.101381	-0.128687	-0.162181	-0.202085	-0.247424	-0.295116	-0.339256	-0.371658	-0.384616	-0.374953	-0.346054	-0.305843	-0.262754	-0.22298	-0.189953	-0.16508	-0.148676	-0.140674	-0.141042	-0.150018	-0.168236	-0.196805	-0.237358	-0.292064	-0.363548	-0.454632	-0.567676	-0.703233	-0.857706
t = 434 ms	-0.000633234	-0.000813088	-0.00104402	-0.00134055	-0.0017213	-0.00221018	-0.00283791	-0.00364391	-0.00467879	-0.00600751	-0.00771343	-0.00990345	-0.0127146	-0.0163224	-0.0209509	-0.0268858	-0.0344887	-0.0442142	-0.056624	-0.0723954	-0.092306	-0.117169	-0.147669	-0.184007	-0.225302	-0.268752	-0.308991	-0.338577	-0.35051	-0.341908	-0.315863	-0.279596	-0.2408	-0.205132	-0.175746	-0.153962	-0.140121	-0.134229	-0.136342	-0.146787	-0.166279	-0.196001	-0.237656	-0.293474	-0.366143	-0.45854	-0.573069	-0.710306	-0.866625
t = 435 ms	-0.000566947	-0.000727974	-0.000934737	-0.00120022	-0.00154111	-0.00197882	-0.00254084	-0.00326247	-0.00418902	-0.00537865	-0.00690599	-0.00886677	-0.0113837	-0.0146138	-0.0187578	-0.0240714	-0.0308786	-0.0395861	-0.0506971	-0.064818	-0.0826453	-0.104908	-0.132219	-0.164762	-0.20175	-0.240683	-0.276767	-0.303354	-0.314191	-0.306713	-0.283697	-0.251618	-0.217378	-0.186063	-0.160531	-0.142009	-0.130861	-0.127169	-0.131082	-0.143017	-0.163771	-0.194602	-0.237276	-0.294085	-0.367769	-0.461257	-0.576992	-0.71557	-0.873347
t = 436 ms	-0.000497093	-0.00063828	-0.000819567	-0.00105234	-0.00135123	-0.00173501	-0.00222778	-0.0028605	-0.00367289	-0.00471594	-0.0060551	-0.00777429	-0.00998108	-0.0128132	-0.0164467	-0.0211056	-0.0270741	-0.0347088	-0.0444511	-0.0568327	-0.0724646	-0.0919866	-0.115937	-0.14448	-0.17693	-0.211102	-0.242806	-0.26623	-0.275908	-0.269608	-0.249776	-0.222101	-0.192648	-0.165904	-0.144413	-0.129302	-0.120959	-0.119544	-0.125301	-0.138737	-0.160735	-0.192622	-0.236229	-0.2939	-0.368427	-0.46278	-0.579437	-0.719013	-0.877856
t = 437 ms	-0.000424147	-0.000544615	-0.000699299	-0.000897916	-0.00115294	-0.0014804	-0.00190086	-0.00244073	-0.00313391	-0.0040239	-0.00516654	-0.00663345	-0.0085164	-0.0109329	-0.0140332	-0.0180085	-0.0231012	-0.0296157	-0.0379286	-0.0484939	-0.0618331	-0.078493	-0.0989342	-0.1233	-0.15101	-0.18021	-0.207339	-0.227456	-0.235921	-0.230846	-0.214331	-0.191244	-0.166779	-0.144793	-0.127502	-0.115929	-0.110484	-0.111407	-0.119039	-0.13398	-0.157193	-0.190079	-0.234524	-0.292927	-0.368119	-0.463108	-0.580399	-0.720626	-0.880139
t = 438 ms	-0.000348602	-0.000447614	-0.000574747	-0.000737989	-0.000947595	-0.00121673	-0.0015623	-0.00200602	-0.00257573	-0.00330721	-0.00424634	-0.00545197	-0.00699957	-0.0089857	-0.0115338	-0.0148011	-0.0189868	-0.0243412	-0.0311739	-0.0398581	-0.050823	-0.0645188	-0.0813259	-0.101365	-0.124167	-0.148217	-0.170606	-0.187297	-0.194502	-0.190689	-0.177603	-0.159258	-0.139946	-0.122874	-0.109914	-0.10198	-0.0995074	-0.102815	-0.112341	-0.128778	-0.153172	-0.186991	-0.232178	-0.291175	-0.366852	-0.462243	-0.579878	-0.720407	-0.880189
t = 439 ms	-0.000270971	-0.000347933	-0.000446755	-0.000573643	-0.000736571	-0.000945772	-0.00121439	-0.00155929	-0.00200213	-0.00257071	-0.0033007	-0.00423786	-0.00544081	-0.00698466	-0.00896533	-0.0115051	-0.0147588	-0.018921	-0.0242325	-0.0309836	-0.0395086	-0.0501584	-0.0632308	-0.0788239	-0.0965804	-0.115337	-0.132855	-0.146023	-0.151929	-0.149409	-0.139839	-0.126359	-0.112331	-0.100293	-0.0917663	-0.0875512	-0.0881037	-0.0938253	-0.10525	-0.123166	-0.148698	-0.183379	-0.229205	-0.288656	-0.364633	-0.46019	-0.577876	-0.718355	-0.878005
t = 440 ms	-0.000191774	-0.000246243	-0.000316182	-0.000405985	-0.000521294	-0.000669352	-0.000859459	-0.00110356	-0.00141697	-0.00181937	-0.00233601	-0.00299927	-0.00385064	-0.00494328	-0.00634509	-0.0081426	-0.0104455	-0.0133914	-0.0171511	-0.0219303	-0.0279662	-0.0355085	-0.0447708	-0.055828	-0.0684375	-0.0817941	-0.0943401	-0.103912	-0.108489	-0.107283	-0.101294	-0.0927673	-0.0841194	-0.0772034	-0.0731816	-0.0727379	-0.0763489	-0.0844974	-0.0978151	-0.117181	-0.143799	-0.179265	-0.225622	-0.285384	-0.361474	-0.45696	-0.574402	-0.714476	-0.873593
t = 441 ms	-0.000111545	-0.000143226	-0.000183906	-0.000236139	-0.000303208	-0.000389326	-0.000499901	-0.000641879	-0.000824175	-0.00105823	-0.00135874	-0.00174452	-0.00223973	-0.00287527	-0.00369067	-0.00473627	-0.0060759	-0.00778979	-0.00997738	-0.0127588	-0.0162731	-0.0206673	-0.0260698	-0.0325318	-0.0399268	-0.0478118	-0.0553203	-0.0612473	-0.0644749	-0.064595	-0.0622259	-0.058709	-0.0555001	-0.0537592	-0.054284	-0.057639	-0.0643209	-0.0748929	-0.090083	-0.110861	-0.138507	-0.174675	-0.22145	-0.281375	-0.357387	-0.452563	-0.569464	-0.708782	-0.866963
t = 442 ms	-3.08191e-05	-3.95725e-05	-5.08121e-05	-6.52439e-05	-8.37747e-05	-0.000107568	-0.00013812	-0.000177348	-0.000227716	-0.000292386	-0.000375417	-0.000482013	-0.000618852	-0.000794482	-0.00101984	-0.00130888	-0.00167932	-0.0021535	-0.00275929	-0.00353067	-0.00450767	-0.00573436	-0.007253	-0.00909118	-0.011239	-0.0136179	-0.0160566	-0.0183137	-0.0201802	-0.0216295	-0.0228965	-0.0244115	-0.0266643	-0.0301167	-0.0351989	-0.0423545	-0.0520987	-0.0650739	-0.0821032	-0.104245	-0.132851	-0.169631	-0.216709	-0.276646	-0.352389	-0.447014	-0.563079	-0.701287	-0.85813
t = 443 ms	4.98637e-05	6.40263e-05	8.22113e-05	0.000105561	0.000135543	0.00017404	0.00022347	0.000286937	0.000368428	0.000473055	0.000607382	0.000779823	0.00100117	0.00128521	0.00164958	0.0021167	0.00271494	0.00347981	0.00445499	0.00569264	0.00725156	0.0091908	0.011554	0.0143374	0.0174342	0.0205593	0.0231891	0.0246021	0.0240995	0.0213266	0.0164322	0.00989679	0.00219629	-0.00643289	-0.0160526	-0.0269847	-0.0397616	-0.0551034	-0.0739256	-0.0973719	-0.126864	-0.164162	-0.21142	-0.271217	-0.346498	-0.44033	-0.555264	-0.69201	-0.847118
t = 444 ms	0.000129967	0.000166881	0.000214279	0.000275139	0.000353285	0.000453625	0.000582462	0.000747887	0.000960288	0.001233	0.00158312	0.00203259	0.00260954	0.00334996	0.00429982	0.00551767	0.00707763	0.00907265	0.0116175	0.0148497	0.0189263	0.0240088	0.0302261	0.037598	0.0459023	0.0544925	0.0621556	0.0672147	0.0680695	0.0639877	0.055499	0.0439881	0.0308904	0.0171359	0.00302902	-0.01163	-0.0273893	-0.0450443	-0.0656003	-0.0902828	-0.120579	-0.158294	-0.205609	-0.26511	-0.339734	-0.432533	-0.546042	-0.680976	-0.833953
t = 445 ms	0.000208959	0.000268308	0.000344515	0.000442365	0.000568006	0.000729332	0.000936474	0.00120244	0.00154394	0.0019824	0.00254532	0.00326799	0.00419561	0.00538607	0.0069133	0.00887147	0.0113798	0.0145879	0.0186806	0.0238798	0.0304392	0.0386214	0.0486393	0.0605363	0.0739762	0.0879564	0.100584	0.109241	0.111438	0.106071	0.094045	0.077637	0.0592286	0.0404345	0.0219212	0.00361013	-0.0150609	-0.0349596	-0.0571775	-0.083018	-0.114029	-0.152056	-0.199299	-0.258346	-0.33212	-0.423646	-0.535437	-0.668214	-0.818668
t = 446 ms	0.000286317	0.000367638	0.000472057	0.000606132	0.000778287	0.000999336	0.00128316	0.0016476	0.00211552	0.0027163	0.00348762	0.00447783	0.00574887	0.00738006	0.00947273	0.0121559	0.015593	0.0199891	0.0255976	0.0327231	0.041714	0.0529318	0.0666719	0.0830006	0.10147	0.12073	0.138221	0.150404	0.15392	0.147299	0.131816	0.110622	0.0870247	0.0633104	0.0405009	0.0186375	-0.00285436	-0.0249114	-0.048707	-0.0756181	-0.107248	-0.145476	-0.192517	-0.250952	-0.32368	-0.413694	-0.523478	-0.653756	-0.8013
t = 447 ms	0.000361532	0.000464215	0.000596064	0.00076536	0.000982739	0.00126186	0.00162025	0.00208041	0.00267126	0.00342986	0.00440381	0.00565414	0.00725909	0.0093188	0.0119612	0.0153493	0.0196894	0.0252406	0.0323229	0.0413213	0.0526764	0.0668457	0.0842049	0.104843	0.128203	0.152597	0.174819	0.190432	0.195233	0.187399	0.168563	0.142726	0.114097	0.0856146	0.058648	0.033356	0.00915372	-0.0149609	-0.0402383	-0.0681234	-0.100269	-0.138584	-0.185289	-0.242952	-0.31444	-0.402706	-0.510198	-0.63764	-0.781894
t = 448 ms	0.000434107	0.000557405	0.000715721	0.000919003	0.00118002	0.00151517	0.0019455	0.00249805	0.0032075	0.00411839	0.00528785	0.00678919	0.00871633	0.0111895	0.0143624	0.0184307	0.0236422	0.0303079	0.0388124	0.049618	0.0632543	0.0802716	0.101123	0.125919	0.153999	0.183347	0.210135	0.229061	0.235107	0.226109	0.204046	0.173739	0.140268	0.107202	0.0762457	0.0476724	0.0208888	-0.00516781	-0.0318196	-0.0605737	-0.0931268	-0.13141	-0.177644	-0.234374	-0.30443	-0.390713	-0.495631	-0.619907	-0.760498
t = 449 ms	0.000503569	0.000646596	0.000830244	0.00106605	0.00136884	0.00175761	0.00225681	0.00289776	0.00372074	0.00477738	0.00613397	0.00787554	0.010111	0.01298	0.0166606	0.0213799	0.0274253	0.0351578	0.0450234	0.0575587	0.0733784	0.0931217	0.117316	0.146092	0.178689	0.21278	0.24394	0.26604	0.273282	0.263176	0.238033	0.203459	0.165368	0.127934	0.0931816	0.0614965	0.0322788	0.00440995	-0.023498	-0.0530082	-0.0858546	-0.123983	-0.169608	-0.225246	-0.293678	-0.377749	-0.479817	-0.600601	-0.737164
t = 450 ms	0.000569464	0.000731206	0.000938886	0.00120555	0.00154796	0.00198761	0.00255212	0.00327695	0.00420761	0.00540252	0.00693664	0.0089061	0.0114341	0.0146785	0.0188407	0.0241776	0.0310142	0.0397586	0.0509155	0.0650916	0.0829826	0.105312	0.132677	0.165229	0.202113	0.240704	0.276013	0.301126	0.309508	0.298358	0.270303	0.231694	0.189236	0.147677	0.109348	0.0747421	0.0432546	0.0137166	-0.0153192	-0.0454651	-0.0784853	-0.116335	-0.161212	-0.215597	-0.282217	-0.36385	-0.462797	-0.579773	-0.711953
t = 451 ms	0.000631364	0.000810686	0.00104094	0.00133659	0.00171621	0.00220365	0.00282953	0.00363315	0.00466497	0.00598976	0.00769063	0.00987417	0.012677	0.016274	0.0208887	0.0268057	0.0343854	0.0440805	0.0564503	0.0721679	0.0920045	0.116763	0.147107	0.183206	0.224117	0.266937	0.306145	0.334093	0.34355	0.331427	0.300647	0.258261	0.211718	0.166306	0.124644	0.0873275	0.0537505	0.0226988	-0.00732709	-0.0379814	-0.0710516	-0.108493	-0.152484	-0.205458	-0.270079	-0.349052	-0.444616	-0.557476	-0.684925
t = 452 ms	0.000688867	0.000884522	0.00113575	0.00145833	0.00187252	0.00240436	0.00308724	0.00396405	0.00508985	0.0065353	0.00839108	0.0107735	0.0138316	0.0177562	0.0227912	0.0292471	0.0375173	0.0480955	0.0615921	0.0787416	0.100386	0.127401	0.160513	0.199907	0.24456	0.291309	0.334142	0.364726	0.375188	0.362171	0.32887	0.28299	0.23267	0.183702	0.138973	0.0991757	0.0637045	0.0313063	0.000436685	-0.0305927	-0.063585	-0.10049	-0.143454	-0.19486	-0.2573	-0.333397	-0.42532	-0.533765	-0.65615
t = 453 ms	0.000741604	0.000952238	0.0012227	0.00156997	0.00201588	0.00258843	0.00332359	0.00426752	0.00547951	0.00703562	0.00903348	0.0115983	0.0148905	0.0191156	0.0245361	0.0314862	0.0403896	0.0517777	0.0663077	0.0847705	0.108073	0.137158	0.172808	0.215225	0.263309	0.313664	0.359823	0.39283	0.40422	0.390391	0.354791	0.305723	0.251961	0.199756	0.152247	0.110216	0.0730588	0.0394918	0.00793258	-0.0233332	-0.0561164	-0.0923524	-0.134151	-0.183835	-0.243915	-0.316925	-0.404961	-0.508702	-0.625699
t = 454 ms	0.000789239	0.0010134	0.00130123	0.00167081	0.00214536	0.00275469	0.00353707	0.00454163	0.00583147	0.00748753	0.00961371	0.0123433	0.015847	0.0203434	0.0261121	0.0335087	0.0429839	0.0551036	0.0705671	0.0902161	0.115016	0.14597	0.183913	0.229061	0.280246	0.333859	0.383026	0.418225	0.43046	0.415908	0.378246	0.326317	0.269468	0.214369	0.164385	0.120381	0.0817603	0.0472113	0.0151236	-0.0162351	-0.0486753	-0.0841105	-0.124605	-0.172414	-0.229961	-0.299681	-0.383589	-0.482349	-0.593648
t = 455 ms	0.000831468	0.00106763	0.00137086	0.00176021	0.00226015	0.00290208	0.00372632	0.00478464	0.00614349	0.00788816	0.0101281	0.0130037	0.0166949	0.021432	0.0275093	0.0353016	0.0452839	0.0580521	0.0743431	0.0950438	0.121171	0.153783	0.193759	0.241328	0.295263	0.351766	0.403601	0.440749	0.453742	0.438561	0.399087	0.344642	0.285083	0.227451	0.175314	0.129614	0.0897605	0.0544249	0.0219757	-0.00932873	-0.0412902	-0.0757922	-0.114847	-0.160632	-0.215476	-0.28171	-0.36126	-0.454772	-0.560078
t = 456 ms	0.000868027	0.00111457	0.00143113	0.00183761	0.00235953	0.00302968	0.00389017	0.00499502	0.00641361	0.008235	0.0105734	0.0135755	0.0174289	0.0223743	0.0287188	0.0368538	0.047275	0.0606047	0.0776122	0.0992233	0.1265	0.160547	0.202283	0.251949	0.308266	0.367272	0.421422	0.460263	0.473921	0.458208	0.417184	0.360585	0.29871	0.238924	0.18497	0.137861	0.0970163	0.0610963	0.0284573	-0.00264248	-0.033988	-0.0674246	-0.104904	-0.14852	-0.200499	-0.263058	-0.338031	-0.426042	-0.525071
t = 457 ms	0.000898688	0.00115394	0.00148168	0.00190252	0.00244288	0.0031367	0.00402758	0.00517146	0.00664016	0.00852588	0.0109469	0.014055	0.0180446	0.0231646	0.0297333	0.0381556	0.048945	0.0627456	0.0803539	0.102729	0.130969	0.166221	0.209433	0.260858	0.319173	0.380281	0.436376	0.476644	0.490871	0.474729	0.432427	0.374049	0.310266	0.248718	0.193297	0.145076	0.10349	0.0671934	0.0345404	0.00379767	-0.0267941	-0.0590344	-0.0948063	-0.136113	-0.185069	-0.243774	-0.313961	-0.396231	-0.488716
t = 458 ms	0.000923266	0.0011855	0.00152221	0.00195455	0.00250968	0.00322248	0.00413772	0.00531288	0.00682176	0.00875905	0.0112463	0.0144394	0.0185381	0.0237981	0.0305464	0.0391992	0.0502836	0.0644616	0.0825516	0.105539	0.134552	0.170768	0.215165	0.268	0.327919	0.390714	0.448374	0.489794	0.504491	0.488024	0.444723	0.384953	0.319685	0.256778	0.200248	0.151221	0.109149	0.0726884	0.0401999	0.00996804	-0.0197324	-0.0506469	-0.0845825	-0.123444	-0.169228	-0.223907	-0.28911	-0.365413	-0.451104
t = 459 ms	0.000941613	0.00120905	0.00155246	0.00199339	0.00255956	0.00328652	0.00421995	0.00541846	0.00695732	0.00893311	0.0114698	0.0147263	0.0189065	0.0242711	0.0311535	0.0399781	0.0512829	0.0657427	0.0841923	0.107636	0.137227	0.174164	0.219444	0.273334	0.334451	0.39851	0.457344	0.499635	0.514699	0.498014	0.454001	0.393235	0.326913	0.263058	0.205786	0.156266	0.113967	0.0775581	0.0454143	0.0158474	-0.012825	-0.0422865	-0.0742607	-0.110547	-0.153015	-0.203508	-0.263542	-0.333666	-0.412328
t = 460 ms	0.000953627	0.00122448	0.00157226	0.00201882	0.00259221	0.00332845	0.00427379	0.0054876	0.00704609	0.00904709	0.0116161	0.0149142	0.0191477	0.0245807	0.031551	0.0404882	0.0519372	0.0665816	0.0852667	0.10901	0.138978	0.176388	0.222248	0.276829	0.338734	0.403625	0.463235	0.506111	0.521438	0.504644	0.460209	0.398849	0.33191	0.267528	0.209885	0.160187	0.117924	0.0817836	0.0501654	0.021417	-0.00609234	-0.0339766	-0.0638685	-0.0974544	-0.136473	-0.182629	-0.237321	-0.301069	-0.372485
t = 461 ms	0.000959246	0.00123169	0.00158153	0.00203072	0.00260749	0.00334806	0.00429897	0.00551993	0.0070876	0.00910039	0.0116846	0.0150021	0.0192605	0.0247256	0.0317369	0.0407268	0.0522433	0.066974	0.0857693	0.109653	0.139798	0.177429	0.223561	0.278467	0.340744	0.406031	0.466018	0.50919	0.524675	0.50788	0.463317	0.401769	0.334653	0.270165	0.212526	0.162968	0.121006	0.0853509	0.0544385	0.026661	0.000447195	-0.0257391	-0.0534327	-0.0842006	-0.119644	-0.161321	-0.210512	-0.267703	-0.331675
t = 462 ms	0.000958451	0.00123067	0.00158022	0.00202903	0.00260533	0.00334529	0.00429541	0.00551536	0.00708173	0.00909285	0.0116749	0.0149896	0.0192445	0.0247051	0.0317106	0.0406931	0.0522	0.0669186	0.0856984	0.109562	0.139683	0.177283	0.223379	0.278243	0.340475	0.405722	0.465684	0.508861	0.524399	0.507713	0.463315	0.401984	0.335134	0.270963	0.213701	0.164602	0.123203	0.0882506	0.0582226	0.0315658	0.00677704	-0.0175947	-0.0429795	-0.0708186	-0.102569	-0.139638	-0.183182	-0.233652	-0.289998
t = 463 ms	0.000951267	0.00122145	0.00156837	0.00201383	0.0025858	0.00332022	0.00426321	0.00547402	0.00702865	0.0090247	0.0115874	0.0148773	0.0191003	0.0245199	0.0314729	0.0403881	0.0518088	0.0664171	0.0850562	0.108741	0.138637	0.175956	0.221708	0.276165	0.337937	0.402707	0.462243	0.505137	0.520622	0.504153	0.460213	0.399504	0.333359	0.269925	0.213415	0.165089	0.124514	0.0904779	0.0615103	0.0361207	0.0128826	-0.00956288	-0.0325344	-0.0573412	-0.0852903	-0.117634	-0.155399	-0.199001	-0.247561
t = 464 ms	0.00093776	0.00120411	0.0015461	0.00198523	0.00254908	0.00327307	0.00420268	0.00539629	0.00692885	0.00889656	0.0114229	0.0146661	0.0188291	0.0241718	0.031026	0.0398147	0.0510732	0.0654741	0.0838487	0.107198	0.136669	0.173459	0.218563	0.27225	0.333152	0.397016	0.45573	0.498054	0.513381	0.497237	0.454044	0.394356	0.329351	0.267069	0.211677	0.164436	0.124942	0.0920328	0.0642976	0.0403178	0.0187512	-0.00166164	-0.0221218	-0.0438008	-0.0678506	-0.0953638	-0.127233	-0.163835	-0.204467
t = 465 ms	0.00091804	0.00117879	0.00151359	0.00194349	0.00249548	0.00320425	0.0041143	0.00528281	0.00678315	0.00870948	0.0111826	0.0143577	0.0184332	0.0236635	0.0303736	0.0389774	0.0499992	0.0640973	0.0820856	0.104944	0.133796	0.169813	0.21397	0.266531	0.326159	0.388693	0.446195	0.487669	0.502736	0.487021	0.444859	0.386584	0.323146	0.262424	0.20851	0.162659	0.124498	0.0929201	0.0665842	0.0441519	0.0243723	0.0060924	-0.0117653	-0.0302294	-0.050292	-0.0728809	-0.0987524	-0.128243	-0.160825
t = 466 ms	0.000892256	0.00114568	0.00147108	0.0018889	0.00242539	0.00311425	0.00399875	0.00513444	0.00659264	0.00846486	0.0108686	0.0139544	0.0179154	0.0229989	0.0295205	0.0378827	0.048595	0.0622972	0.0797803	0.101997	0.130039	0.165045	0.207964	0.259052	0.317012	0.377802	0.433713	0.474061	0.488767	0.473585	0.432729	0.37625	0.314795	0.25603	0.203946	0.159781	0.123197	0.093149	0.0683735	0.0476202	0.0297373	0.0136841	-0.00148769	-0.0166586	-0.0326564	-0.0502407	-0.0700279	-0.0923127	-0.116743
t = 467 ms	0.000860598	0.00110503	0.00141888	0.00182188	0.00233934	0.00300375	0.00385687	0.00495227	0.00635872	0.00816452	0.0104829	0.0134593	0.0172798	0.0221829	0.0284731	0.0365386	0.0468708	0.0600869	0.0769498	0.0983781	0.125425	0.159191	0.200588	0.249868	0.305778	0.364424	0.418374	0.457332	0.47158	0.457028	0.417747	0.363434	0.304363	0.247939	0.198025	0.155832	0.12106	0.0927332	0.0696721	0.0507228	0.0348393	0.0210995	0.00868945	-0.00311916	-0.0149858	-0.0274981	-0.0411301	-0.056133	-0.0723309
t = 468 ms	0.000823294	0.00105713	0.00135738	0.00174291	0.00223793	0.00287355	0.00368969	0.00473761	0.0060831	0.00781062	0.0100285	0.0128759	0.0165308	0.0212213	0.0272389	0.0349548	0.0448392	0.0574825	0.0736145	0.0941141	0.119989	0.152292	0.191897	0.239044	0.292537	0.348655	0.400291	0.437602	0.451297	0.437471	0.400022	0.34823	0.29193	0.238216	0.190796	0.15085	0.118115	0.0916907	0.07049	0.0534622	0.0396738	0.0283265	0.0187454	0.0103586	0.00267852	-0.00470795	-0.01213	-0.0197936	-0.0277
t = 469 ms	0.00078061	0.00100232	0.00128701	0.00165255	0.00212191	0.00272457	0.0034984	0.00449198	0.00576772	0.00740568	0.00950862	0.0122083	0.0156737	0.0201211	0.0258267	0.0331426	0.0425145	0.0545023	0.0697981	0.0892352	0.113769	0.144398	0.181951	0.226658	0.277385	0.330607	0.379592	0.415011	0.428065	0.415055	0.379682	0.330749	0.277588	0.226934	0.182319	0.144879	0.114395	0.0900437	0.0708406	0.0558436	0.0442379	0.035354	0.0286605	0.0237453	0.0202953	0.0180749	0.0169015	0.0166154	0.0170389
t = 470 ms	0.000732847	0.000940993	0.00120826	0.00155143	0.00199207	0.00255786	0.00328434	0.00421713	0.00541481	0.00695254	0.00892681	0.0114613	0.0147147	0.0188899	0.0242465	0.0311147	0.0399132	0.0511676	0.0655275	0.0837755	0.106809	0.135565	0.170822	0.212797	0.260428	0.310408	0.356423	0.389721	0.402048	0.389939	0.356872	0.311117	0.261441	0.214178	0.172658	0.13797	0.109935	0.0878185	0.07074	0.0578744	0.0485305	0.0421726	0.038416	0.0370119	0.0378241	0.040796	0.0458934	0.053004	0.0617743
t = 471 ms	0.000680337	0.00087357	0.00112168	0.00144027	0.00184934	0.00237459	0.00304901	0.00391497	0.00502683	0.00645438	0.00828719	0.0106401	0.0136604	0.0175365	0.0225092	0.0288853	0.0370534	0.0475014	0.0608326	0.0777733	0.0991569	0.125853	0.158586	0.197557	0.241784	0.288199	0.330946	0.361907	0.373428	0.362299	0.331754	0.289475	0.243607	0.200042	0.161888	0.13018	0.10478	0.0850451	0.0702077	0.0595643	0.0525524	0.0487739	0.0479945	0.0501305	0.0552248	0.0634013	0.074775	0.0892823	0.106395
t = 472 ms	0.000623445	0.000800519	0.00102789	0.00131983	0.00169469	0.00217602	0.00279404	0.00358758	0.00460647	0.00591465	0.00759419	0.00975035	0.0125181	0.01607	0.0206269	0.0264699	0.033955	0.0435293	0.0557458	0.0712701	0.0908661	0.115331	0.145329	0.181046	0.221584	0.264134	0.303338	0.331763	0.342405	0.332328	0.304503	0.265974	0.224212	0.184629	0.150091	0.121571	0.0989753	0.0817568	0.0692656	0.0609252	0.056306	0.0551512	0.0573792	0.0630738	0.072458	0.0858371	0.103476	0.125361	0.150789
t = 473 ms	0.000562564	0.000722346	0.00092751	0.00119094	0.0015292	0.00196352	0.0025212	0.00323725	0.00415663	0.00533706	0.00685259	0.0087982	0.0112956	0.0145007	0.0186126	0.023885	0.0306392	0.0392787	0.0503023	0.0643109	0.0819938	0.104071	0.131142	0.163376	0.199965	0.23838	0.273789	0.299498	0.309193	0.300235	0.275309	0.240779	0.203394	0.168049	0.137354	0.11221	0.092572	0.0779903	0.0679384	0.0619709	0.0597952	0.0612987	0.0665546	0.0758154	0.089485	0.108051	0.131927	0.16115	0.194846
t = 474 ms	0.000498111	0.000639587	0.000821245	0.0010545	0.001354	0.00173856	0.00223234	0.00286635	0.0036804	0.00472559	0.00606749	0.00779019	0.0100015	0.0128394	0.0164802	0.0211485	0.0271289	0.0347786	0.0445394	0.0569433	0.072601	0.0921499	0.116122	0.144669	0.177077	0.211112	0.242503	0.265332	0.274021	0.26624	0.244375	0.214066	0.181298	0.150423	0.12377	0.102171	0.0856249	0.0737854	0.0662529	0.0627172	0.0630257	0.0672121	0.0755062	0.0883297	0.106268	0.129989	0.160059	0.196562	0.238457
t = 475 ms	0.000430526	0.000552806	0.000709817	0.000911421	0.00117029	0.00150267	0.00192945	0.00247744	0.00318104	0.00408442	0.00524424	0.00673321	0.00864447	0.0110973	0.0142442	0.0182791	0.0234481	0.03006	0.0384966	0.0492178	0.0627518	0.0796498	0.100373	0.125053	0.153076	0.182518	0.209694	0.229501	0.237129	0.230577	0.211913	0.186019	0.158081	0.131874	0.109439	0.0915305	0.0781917	0.0691844	0.0642382	0.0631815	0.0660043	0.0728881	0.0842203	0.100592	0.12277	0.151602	0.187803	0.231509	0.281511
t = 476 ms	0.00036027	0.000462596	0.000593985	0.00076269	0.000979312	0.00125746	0.00161459	0.00207316	0.00266194	0.0034179	0.00438846	0.00563444	0.00723382	0.0092864	0.0119197	0.0152962	0.0196218	0.0251548	0.0322148	0.041187	0.0525132	0.0666555	0.0840005	0.10466	0.128126	0.152792	0.175585	0.192249	0.198771	0.19349	0.178146	0.156833	0.133902	0.112533	0.0944649	0.0803679	0.0703336	0.0642318	0.0619251	0.0633828	0.0687389	0.0783245	0.0926843	0.112579	0.138954	0.172838	0.215093	0.265905	0.323903
t = 477 ms	0.00028782	0.000369568	0.000474534	0.000609313	0.000782372	0.00100458	0.0012899	0.00165625	0.00212662	0.00273056	0.00350594	0.00450136	0.0057791	0.00741892	0.00952269	0.0122202	0.0156759	0.0200964	0.0257369	0.0329052	0.0419548	0.0532553	0.0671166	0.083631	0.102396	0.122135	0.140408	0.153828	0.159207	0.155232	0.143306	0.126708	0.10893	0.0925372	0.0789543	0.0687672	0.0621139	0.0589744	0.0593462	0.0633412	0.071239	0.08352	0.100886	0.124267	0.154786	0.193648	0.241862	0.299665	0.365526
t = 478 ms	0.000213665	0.000274351	0.000352273	0.000452327	0.000580798	0.000745757	0.000957564	0.00122952	0.00157871	0.00202705	0.00260266	0.00334161	0.00429016	0.00550749	0.00706925	0.00907181	0.0116372	0.0149189	0.0191065	0.0244286	0.0311479	0.0395396	0.0498353	0.0621063	0.0760592	0.0907569	0.104401	0.114498	0.118704	0.116062	0.107628	0.0958486	0.0833358	0.0720247	0.0630182	0.0568144	0.0535979	0.0534603	0.0565353	0.0630783	0.0735147	0.0884744	0.108816	0.135635	0.17023	0.213984	0.268046	0.332706	0.406276
t = 479 ms	0.000138305	0.000177586	0.000228025	0.00029279	0.000375949	0.000482726	0.000619828	0.000795867	0.0010219	0.0013121	0.00168469	0.00216302	0.00277701	0.003565	0.00457594	0.00587223	0.00753293	0.00965733	0.0123683	0.0158141	0.0201653	0.025601	0.0322731	0.0402317	0.0492943	0.0588673	0.067807	0.0745261	0.077537	0.0762462	0.0713551	0.0644664	0.057296	0.0511385	0.0467698	0.0445974	0.0448527	0.0477392	0.0535273	0.0626163	0.0755771	0.093188	0.116463	0.146661	0.185255	0.233797	0.293582	0.364947	0.446052
t = 480 ms	6.22457e-05	7.9925e-05	0.000102626	0.000131774	0.0001692	0.000217257	0.000278962	0.00035819	0.000459918	0.000590529	0.00075822	0.0009735	0.00124984	0.0016045	0.00205952	0.002643	0.00339056	0.00434697	0.00556772	0.00711987	0.00908095	0.0115331	0.0145479	0.018154	0.0222808	0.0266812	0.0308718	0.0341802	0.0359828	0.036052	0.034733	0.0327743	0.0309885	0.0300231	0.0303236	0.0322054	0.0359464	0.0418615	0.050358	0.0619782	0.0774379	0.0976623	0.123817	0.157325	0.199827	0.253044	0.318409	0.396307	0.484753
t = 481 ms	-1.40021e-05	-1.7979e-05	-2.30854e-05	-2.96422e-05	-3.80613e-05	-4.88714e-05	-6.27516e-05	-8.05735e-05	-0.000103456	-0.000132835	-0.000170554	-0.000218973	-0.00028112	-0.000360866	-0.000463152	-0.000594257	-0.000762105	-0.000976585	-0.00124979	-0.00159601	-0.00203099	-0.00256975	-0.00322141	-0.00397874	-0.00480023	-0.0055857	-0.00615672	-0.0062687	-0.00567941	-0.00424968	-0.00199185	0.000986625	0.00459234	0.00882393	0.0137951	0.0197286	0.0269476	0.0358783	0.0470635	0.0611878	0.0791096	0.101899	0.130872	0.167608	0.213915	0.271679	0.342465	0.426709	0.522282
t = 482 ms	-8.99293e-05	-0.000115471	-0.000148268	-0.00019038	-0.000244452	-0.000313881	-0.000403028	-0.000517493	-0.000664461	-0.000853159	-0.00109542	-0.00140643	-0.00180565	-0.00231797	-0.00297522	-0.0038179	-0.00489731	-0.00627776	-0.00803865	-0.0102753	-0.0130962	-0.0166134	-0.0209161	-0.0260186	-0.0317678	-0.0377177	-0.043031	-0.0465501	-0.0471707	-0.0443887	-0.0385725	-0.0306821	-0.0217131	-0.0123134	-0.0027	0.00725688	0.0179252	0.0298407	0.0436804	0.0602688	0.0806049	0.1059	0.137618	0.177492	0.22749	0.289658	0.365694	0.456079	0.558546
t = 483 ms	-0.00016503	-0.000211903	-0.000272088	-0.000349368	-0.000448596	-0.000576006	-0.000739601	-0.000949656	-0.00121936	-0.00156564	-0.00201023	-0.00258097	-0.00331358	-0.00425377	-0.00545995	-0.00700646	-0.0089875	-0.0115212	-0.0147536	-0.0188601	-0.024041	-0.0305042	-0.0384183	-0.0478188	-0.0584421	-0.0695006	-0.0795051	-0.0863952	-0.0882141	-0.0840968	-0.0747639	-0.0620188	-0.0477498	-0.0332445	-0.019047	-0.00512019	0.0089476	0.0237999	0.0402452	0.0592454	0.0819368	0.10967	0.144049	0.186958	0.240523	0.306941	0.388039	0.484343	0.593453
t = 484 ms	-0.000238806	-0.000306632	-0.000393723	-0.00050555	-0.000649137	-0.000833505	-0.00107023	-0.00137419	-0.00176447	-0.00226555	-0.00290888	-0.00373478	-0.0047949	-0.00615541	-0.00790082	-0.0101388	-0.0130055	-0.0166722	-0.0213501	-0.0272934	-0.0347927	-0.0441499	-0.0556117	-0.0692343	-0.084646	-0.100723	-0.115337	-0.125539	-0.128536	-0.123109	-0.110324	-0.0928135	-0.0733423	-0.0538266	-0.0351326	-0.0173142	8.24503e-05	0.0178062	0.036794	0.0581414	0.0831185	0.11321	0.150158	0.195992	0.252986	0.323488	0.409447	0.511431	0.626916
t = 485 ms	-0.000310767	-0.000399032	-0.000512367	-0.000657892	-0.000844748	-0.00108467	-0.00139274	-0.00178829	-0.00229617	-0.00294825	-0.00378545	-0.00486021	-0.0062398	-0.0080103	-0.0102817	-0.013194	-0.0169247	-0.0216965	-0.0277844	-0.0355193	-0.0452801	-0.0574601	-0.0723823	-0.0901234	-0.110206	-0.131178	-0.150288	-0.163722	-0.16787	-0.161167	-0.145017	-0.12286	-0.0983184	-0.07392	-0.0508457	-0.0292386	-0.0086039	0.0119092	0.0333623	0.0569805	0.0841632	0.116524	0.15594	0.204576	0.264853	0.339261	0.429864	0.537276	0.65885
t = 486 ms	-0.000380439	-0.000488493	-0.000627237	-0.000805387	-0.00103414	-0.00132785	-0.00170498	-0.00218922	-0.00281096	-0.00360924	-0.00463412	-0.00594985	-0.00763874	-0.00980617	-0.0125868	-0.0161521	-0.0207193	-0.0265609	-0.034014	-0.0434836	-0.0554338	-0.0703469	-0.0886196	-0.110348	-0.134953	-0.160665	-0.184128	-0.200692	-0.205954	-0.198017	-0.178611	-0.151959	-0.122511	-0.0933889	-0.0660784	-0.040809	-0.0170469	0.00615725	0.0299849	0.0557859	0.0850839	0.119617	0.161388	0.212696	0.2761	0.354223	0.449243	0.561813	0.689174
t = 487 ms	-0.000447364	-0.000574426	-0.000737577	-0.000947066	-0.00121605	-0.00156144	-0.00200491	-0.00257433	-0.00330545	-0.00424415	-0.00544933	-0.00699651	-0.0089825	-0.0115312	-0.014801	-0.0189935	-0.0243642	-0.0312335	-0.0399979	-0.0511337	-0.0651871	-0.0827254	-0.104216	-0.129775	-0.158724	-0.18899	-0.216634	-0.236204	-0.242539	-0.233417	-0.210885	-0.179917	-0.145758	-0.112102	-0.0807263	-0.0519441	-0.0251841	0.000596934	0.0266953	0.0545801	0.0858932	0.122491	0.166498	0.220338	0.286701	0.368339	0.467536	0.584982	0.717812
t = 488 ms	-0.000511101	-0.000656267	-0.000842662	-0.001082	-0.00138931	-0.0017839	-0.00229056	-0.00294111	-0.00377639	-0.00484883	-0.00622572	-0.00799333	-0.0102623	-0.0131741	-0.0169098	-0.0216996	-0.0278355	-0.0356837	-0.0456968	-0.0584196	-0.074476	-0.0945146	-0.119071	-0.148277	-0.181363	-0.215965	-0.247593	-0.270027	-0.277383	-0.267134	-0.241626	-0.206549	-0.167906	-0.129934	-0.0946896	-0.0625658	-0.0329558	-0.004727	0.0235258	0.0533845	0.0866036	0.125151	0.171265	0.227489	0.296635	0.381578	0.484698	0.606725	0.74469
t = 489 ms	-0.000571236	-0.000733481	-0.000941807	-0.0012093	-0.00155277	-0.00199379	-0.00256006	-0.00328715	-0.0042207	-0.00541933	-0.00695822	-0.0089338	-0.0114697	-0.0147242	-0.0188993	-0.0242528	-0.0311106	-0.0398822	-0.0510736	-0.0652937	-0.0832397	-0.105637	-0.133085	-0.165734	-0.202723	-0.241416	-0.276802	-0.301938	-0.310258	-0.298947	-0.270631	-0.231679	-0.188807	-0.146765	-0.107874	-0.0726003	-0.0403053	-0.00977209	0.0205069	0.0522199	0.0872266	0.1276	0.175685	0.234137	0.305882	0.393907	0.500688	0.626986	0.769741
t = 490 ms	-0.000627376	-0.000805566	-0.00103437	-0.00132815	-0.00170538	-0.00218974	-0.00281166	-0.0036102	-0.00463551	-0.00595193	-0.00764206	-0.0098118	-0.0125969	-0.0161712	-0.0207568	-0.0266363	-0.0341681	-0.0438019	-0.0560933	-0.0717111	-0.0914213	-0.116021	-0.146169	-0.18203	-0.222664	-0.265177	-0.304071	-0.33173	-0.34095	-0.328647	-0.297713	-0.255143	-0.208324	-0.162484	-0.120189	-0.0819779	-0.0471792	-0.0144984	0.0176675	0.0511055	0.0877734	0.129842	0.179755	0.24027	0.314421	0.405299	0.515466	0.645716	0.7929
t = 491 ms	-0.000679158	-0.000872056	-0.00111974	-0.00143777	-0.00184613	-0.00237047	-0.00304373	-0.00390818	-0.00501811	-0.00644319	-0.00827281	-0.0106216	-0.0136366	-0.017506	-0.02247	-0.0288348	-0.0369883	-0.0474173	-0.0607233	-0.0776303	-0.0989679	-0.125599	-0.158237	-0.197062	-0.241057	-0.287093	-0.329224	-0.35921	-0.369261	-0.356044	-0.322693	-0.276787	-0.226329	-0.176987	-0.131554	-0.0906342	-0.053528	-0.0188689	0.0150342	0.0500594	0.0882542	0.131879	0.18347	0.245877	0.322233	0.415726	0.528996	0.662866	0.814107
t = 492 ms	-0.000726249	-0.000932521	-0.00119738	-0.00153746	-0.00197414	-0.00253483	-0.00325477	-0.00417916	-0.00536605	-0.00688994	-0.00884643	-0.0113581	-0.0145822	-0.0187198	-0.024028	-0.0308342	-0.039553	-0.0507051	-0.0649338	-0.0830133	-0.105831	-0.134309	-0.169212	-0.210732	-0.257783	-0.307024	-0.352098	-0.3842	-0.395007	-0.380958	-0.345411	-0.296472	-0.242704	-0.190178	-0.141892	-0.0985098	-0.0593064	-0.0228495	0.0126317	0.0490978	0.0886785	0.133715	0.186826	0.250949	0.329304	0.425165	0.541245	0.678392	0.833308
t = 493 ms	-0.000768347	-0.000986576	-0.00126679	-0.00162659	-0.00208857	-0.00268177	-0.00344344	-0.00442141	-0.0056771	-0.00728933	-0.00935922	-0.0120165	-0.0154275	-0.0198049	-0.0254208	-0.0326215	-0.0418458	-0.0536444	-0.0686979	-0.0878256	-0.111966	-0.142096	-0.179023	-0.222953	-0.272737	-0.324842	-0.372546	-0.406541	-0.418023	-0.403232	-0.365721	-0.31407	-0.257343	-0.20197	-0.151135	-0.105551	-0.0644733	-0.0264096	0.010482	0.0482358	0.0890546	0.135353	0.189822	0.255476	0.335616	0.433592	0.552181	0.692256	0.850452
t = 494 ms	-0.000805185	-0.00103388	-0.00132752	-0.00170457	-0.00218871	-0.00281035	-0.00360853	-0.0046334	-0.00594929	-0.00763882	-0.00980796	-0.0125926	-0.0161671	-0.0207545	-0.0266396	-0.0341856	-0.0438522	-0.0562164	-0.0719918	-0.0920366	-0.117335	-0.14891	-0.187608	-0.233646	-0.285822	-0.340433	-0.39044	-0.42609	-0.438164	-0.422722	-0.383492	-0.329469	-0.270153	-0.212289	-0.159221	-0.111712	-0.0689925	-0.029522	0.00860454	0.0474862	0.0893899	0.136794	0.192454	0.259451	0.341156	0.440987	0.561778	0.70442	0.865495
t = 495 ms	-0.000836533	-0.00107413	-0.00137921	-0.00177094	-0.00227392	-0.00291976	-0.00374902	-0.00481379	-0.00618091	-0.00793621	-0.0101898	-0.0130829	-0.0167966	-0.0215625	-0.0276768	-0.0355165	-0.0455594	-0.0584051	-0.0747947	-0.09562	-0.121903	-0.154708	-0.194914	-0.242746	-0.296956	-0.353701	-0.405667	-0.442726	-0.455302	-0.439307	-0.398615	-0.342572	-0.281051	-0.221067	-0.166099	-0.116949	-0.0728324	-0.0321632	0.00701626	0.0468604	0.0896907	0.138039	0.194718	0.262866	0.345911	0.447333	0.57001	0.714854	0.878396
t = 496 ms	-0.000862196	-0.00110708	-0.00142152	-0.00182526	-0.00234368	-0.00300933	-0.00386403	-0.00496146	-0.00637053	-0.00817968	-0.0105024	-0.0134843	-0.0173118	-0.022224	-0.0285258	-0.0366061	-0.0469571	-0.0601969	-0.0770893	-0.0985536	-0.125643	-0.159455	-0.200895	-0.250196	-0.306072	-0.364562	-0.418132	-0.456344	-0.469332	-0.452883	-0.410993	-0.353296	-0.289971	-0.228249	-0.171724	-0.12123	-0.075967	-0.0343138	0.0057311	0.0463675	0.0899618	0.139091	0.196613	0.265714	0.349871	0.452612	0.576856	0.723529	0.889121
t = 497 ms	-0.000882019	-0.00113253	-0.0014542	-0.00186723	-0.00239756	-0.00307852	-0.00395287	-0.00507554	-0.006517	-0.00836774	-0.0107439	-0.0137943	-0.0177099	-0.0227349	-0.0291817	-0.0374478	-0.0480367	-0.0615809	-0.0788617	-0.10082	-0.128532	-0.163121	-0.205514	-0.25595	-0.313113	-0.372952	-0.427761	-0.466863	-0.480168	-0.463368	-0.420552	-0.361576	-0.296856	-0.233791	-0.176062	-0.124527	-0.0783752	-0.0359581	0.00476013	0.0460147	0.0902072	0.13995	0.198136	0.26799	0.353027	0.456813	0.582299	0.730422	0.897641
t = 498 ms	-0.000895886	-0.00115034	-0.00147706	-0.00189659	-0.00243526	-0.00312692	-0.00401502	-0.00515533	-0.00661946	-0.0084993	-0.0109128	-0.0140112	-0.0179883	-0.0230924	-0.0296405	-0.0380365	-0.048792	-0.0625491	-0.0801016	-0.102405	-0.130553	-0.165686	-0.208746	-0.259975	-0.318038	-0.378821	-0.434496	-0.474221	-0.487747	-0.470701	-0.427236	-0.367365	-0.301666	-0.23766	-0.179085	-0.126819	-0.0800415	-0.0370847	0.00411141	0.0458072	0.0904293	0.140615	0.199284	0.269687	0.355369	0.459923	0.586322	0.735513	0.90393
t = 499 ms	-0.000903721	-0.0011604	-0.00148998	-0.00191317	-0.00245656	-0.00315427	-0.00405013	-0.00520042	-0.00667735	-0.00857363	-0.0110082	-0.0141337	-0.0181456	-0.0232943	-0.0298997	-0.0383691	-0.0492187	-0.0630961	-0.0808021	-0.1033	-0.131695	-0.167135	-0.210572	-0.26225	-0.320821	-0.382136	-0.4383	-0.478376	-0.492027	-0.474841	-0.431008	-0.370628	-0.304375	-0.239833	-0.180778	-0.128093	-0.0809559	-0.0376863	0.00378995	0.0457479	0.0906292	0.141087	0.200056	0.270803	0.356892	0.461934	0.588915	0.738787	0.907971
[truncated: 32 more columns]

## Sheet: Fig. 1a (X1)
	p = -10.00	p = -9.75	p = -9.50	p = -9.25	p = -9.00	p = -8.75	p = -8.50	p = -8.25	p = -8.00	p = -7.75	p = -7.50	p = -7.25	p = -7.00	p = -6.75	p = -6.50	p = -6.25	p = -6.00	p = -5.75	p = -5.50	p = -5.25	p = -5.00	p = -4.75	p = -4.50	p = -4.25	p = -4.00	p = -3.75	p = -3.50	p = -3.25	p = -3.00	p = -2.75	p = -2.50	p = -2.25	p = -2.00	p = -1.75	p = -1.50	p = -1.25	p = -1.00	p = -0.75	p = -0.50	p = -0.25	p = 0.00	p = 0.25	p = 0.50	p = 0.75	p = 1.00	p = 1.25	p = 1.50	p = 1.75	p = 2.00
t = 0 ms	0.00182376	0.00234176	0.00300687	0.00386089	0.00495747	0.0063655	0.00817341	0.0104947	0.0134753	0.0173021	0.0222153	0.0285227	0.036619	0.0470095	0.0603397	0.077432	0.0993279	0.127335	0.163071	0.208482	0.265802	0.33736	0.425096	0.529542	0.648054	0.77239	0.886819	0.969544	1	0.969544	0.886819	0.77239	0.648054	0.529542	0.425096	0.33736	0.265802	0.208482	0.163071	0.127335	0.0993279	0.077432	0.0603397	0.0470095	0.036619	0.0285227	0.0222153	0.0173021	0.0134753
t = 1 ms	0.00181516	0.00233072	0.00299269	0.00384269	0.0049341	0.00633549	0.00813487	0.0104453	0.0134117	0.0172205	0.0221105	0.0283882	0.0364463	0.0467879	0.0600553	0.0770669	0.0988596	0.126735	0.162302	0.207499	0.264549	0.33577	0.423092	0.527045	0.644999	0.768748	0.882638	0.964972	0.995285	0.964972	0.882638	0.768748	0.644999	0.527045	0.423092	0.33577	0.264549	0.207499	0.162302	0.126735	0.0988596	0.0770669	0.0600553	0.0467879	0.0364463	0.0283882	0.0221105	0.0172205	0.0134117
t = 2 ms	0.0017945	0.00230418	0.00295862	0.00379894	0.00487793	0.00626336	0.00804226	0.0103263	0.0132591	0.0170245	0.0218588	0.028065	0.0360314	0.0462552	0.0593715	0.0761895	0.0977341	0.125292	0.160455	0.205137	0.261537	0.331947	0.418275	0.521045	0.637656	0.759996	0.872589	0.953986	0.983954	0.953986	0.872589	0.759996	0.637656	0.521045	0.418275	0.331947	0.261537	0.205137	0.160455	0.125292	0.0977341	0.0761895	0.0593715	0.0462552	0.0360314	0.028065	0.0218588	0.0170245	0.0132591
t = 3 ms	0.00176194	0.00226237	0.00290494	0.00373001	0.00478942	0.00614971	0.00789633	0.010139	0.0130185	0.0167156	0.0214622	0.0275558	0.0353776	0.0454159	0.0582942	0.0748071	0.0959607	0.123019	0.157543	0.201415	0.256792	0.325924	0.410685	0.511591	0.626085	0.746206	0.856756	0.936676	0.9661	0.936676	0.856756	0.746206	0.626085	0.511591	0.410685	0.325924	0.256792	0.201415	0.157543	0.123019	0.0959607	0.0748071	0.0582942	0.0454159	0.0353776	0.0275558	0.0214622	0.0167156	0.0130185
t = 4 ms	0.00171773	0.00220561	0.00283206	0.00363643	0.00466925	0.00599541	0.00769821	0.00988459	0.0126918	0.0162962	0.0209237	0.0268644	0.03449	0.0442764	0.0568317	0.0729302	0.0935531	0.119932	0.15359	0.196361	0.250349	0.317747	0.400381	0.498755	0.610377	0.727484	0.83526	0.913175	0.941861	0.913175	0.83526	0.727484	0.610377	0.498755	0.400381	0.317747	0.250349	0.196361	0.15359	0.119932	0.0935531	0.0729302	0.0568317	0.0442764	0.03449	0.0268644	0.0209237	0.0162962	0.0126918
t = 5 ms	0.0016622	0.00213431	0.00274051	0.00351888	0.00451832	0.00580161	0.00744937	0.00956507	0.0122816	0.0157694	0.0202473	0.025996	0.0333751	0.0428452	0.0549946	0.0705727	0.090529	0.116055	0.148626	0.190014	0.242256	0.307475	0.387439	0.482633	0.590647	0.703968	0.80826	0.883657	0.911415	0.883657	0.80826	0.703968	0.590647	0.482633	0.387439	0.307475	0.242256	0.190014	0.148626	0.116055	0.090529	0.0705727	0.0549946	0.0428452	0.0333751	0.025996	0.0202473	0.0157694	0.0122816
t = 6 ms	0.00159576	0.002049	0.00263096	0.00337822	0.00433771	0.0055697	0.00715159	0.00918273	0.0117906	0.015139	0.019438	0.0249568	0.032041	0.0411325	0.0527962	0.0677517	0.0869102	0.111416	0.142685	0.182419	0.232572	0.295185	0.371952	0.46334	0.567036	0.675828	0.775951	0.848334	0.874983	0.848334	0.775951	0.675828	0.567036	0.46334	0.371952	0.295185	0.232572	0.182419	0.142685	0.111416	0.0869102	0.0677517	0.0527962	0.0411325	0.032041	0.0249568	0.019438	0.015139	0.0117906
t = 7 ms	0.00151887	0.00195027	0.00250419	0.00321544	0.0041287	0.00530134	0.006807	0.00874027	0.0112225	0.0144096	0.0185014	0.0237543	0.0304972	0.0391506	0.0502524	0.0644872	0.0827226	0.106048	0.13581	0.173629	0.221366	0.280962	0.35403	0.441015	0.539715	0.643264	0.738564	0.807459	0.832823	0.807459	0.738564	0.643264	0.539715	0.441015	0.35403	0.280962	0.221366	0.173629	0.13581	0.106048	0.0827226	0.0644872	0.0502524	0.0391506	0.0304972	0.0237543	0.0185014	0.0144096	0.0112225
t = 8 ms	0.00143208	0.00183883	0.0023611	0.0030317	0.00389277	0.0049984	0.00641803	0.00824083	0.0105812	0.0135862	0.0174442	0.0223969	0.0287545	0.0369134	0.0473808	0.0608022	0.0779956	0.099988	0.128049	0.163707	0.208717	0.264907	0.3338	0.415814	0.508874	0.606506	0.69636	0.761318	0.785233	0.761318	0.69636	0.606506	0.508874	0.415814	0.3338	0.264907	0.208717	0.163707	0.128049	0.099988	0.0779956	0.0608022	0.0473808	0.0369134	0.0287545	0.0223969	0.0174442	0.0135862	0.0105812
t = 9 ms	0.00133599	0.00171544	0.00220267	0.00282828	0.00363157	0.00466301	0.00598739	0.00768787	0.00987125	0.0126746	0.0162737	0.0208941	0.0268251	0.0344366	0.0442016	0.0567224	0.0727622	0.0932788	0.119457	0.152723	0.194712	0.247132	0.311402	0.387913	0.474729	0.56581	0.649635	0.710234	0.732545	0.710234	0.649635	0.56581	0.474729	0.387913	0.311402	0.247132	0.194712	0.152723	0.119457	0.0932788	0.0727622	0.0567224	0.0442016	0.0344366	0.0268251	0.0208941	0.0162737	0.0126746	0.00987125
t = 10 ms	0.00123126	0.00158097	0.00203001	0.00260658	0.0033469	0.00429749	0.00551805	0.00708524	0.00909747	0.011681	0.014998	0.0192563	0.0247223	0.0317372	0.0407367	0.0522761	0.0670585	0.085967	0.110093	0.140751	0.179449	0.22776	0.286992	0.357506	0.437516	0.521458	0.598712	0.654561	0.675123	0.654561	0.598712	0.521458	0.437516	0.357506	0.286992	0.22776	0.179449	0.140751	0.110093	0.085967	0.0670585	0.0522761	0.0407367	0.0317372	0.0247223	0.0192563	0.014998	0.011681	0.00909747
t = 11 ms	0.00111863	0.00143635	0.0018443	0.00236813	0.00304073	0.00390436	0.00501326	0.00643709	0.00826524	0.0106125	0.013626	0.0174947	0.0224607	0.0288339	0.0370102	0.0474939	0.0609241	0.0781028	0.100022	0.127875	0.163033	0.206924	0.260738	0.324801	0.397492	0.473755	0.543942	0.594682	0.613363	0.594682	0.543942	0.473755	0.397492	0.324801	0.260738	0.206924	0.163033	0.127875	0.100022	0.0781028	0.0609241	0.0474939	0.0370102	0.0288339	0.0224607	0.0174947	0.013626	0.0106125	0.00826524
t = 12 ms	0.000998853	0.00128255	0.00164683	0.00211457	0.00271515	0.00348631	0.00447648	0.00574785	0.00738025	0.00947616	0.012167	0.0156215	0.0200558	0.0257465	0.0330474	0.0424086	0.0544007	0.0697401	0.0893122	0.114183	0.145577	0.184768	0.23282	0.290024	0.354932	0.423029	0.4857	0.531008	0.547688	0.531008	0.4857	0.423029	0.354932	0.290024	0.23282	0.184768	0.145577	0.114183	0.0893122	0.0697401	0.0544007	0.0424086	0.0330474	0.0257465	0.0200558	0.0156215	0.012167	0.00947616	0.00738025
t = 13 ms	0.000872757	0.00112064	0.00143893	0.00184762	0.00237239	0.00304619	0.00391136	0.00502224	0.00644856	0.00827988	0.0106311	0.0136495	0.0175239	0.0224963	0.0288754	0.0370549	0.0475331	0.060936	0.0780374	0.0997688	0.127199	0.161443	0.203429	0.253411	0.310125	0.369625	0.424385	0.463973	0.478548	0.463973	0.424385	0.369625	0.310125	0.253411	0.203429	0.161443	0.127199	0.0997688	0.0780374	0.060936	0.0475331	0.0370549	0.0288754	0.0224963	0.0175239	0.0136495	0.0106311	0.00827988	0.00644856
t = 14 ms	0.000741197	0.000951715	0.00122203	0.00156911	0.00201477	0.00258701	0.00332176	0.00426518	0.0054765	0.00703176	0.00902852	0.0115919	0.0148824	0.0191052	0.0245227	0.0314692	0.0403679	0.0517505	0.0662739	0.0847295	0.108025	0.137107	0.172764	0.215212	0.263376	0.313908	0.360413	0.394033	0.406411	0.394033	0.360413	0.313908	0.263376	0.215212	0.172764	0.137107	0.108025	0.0847295	0.0662739	0.0517505	0.0403679	0.0314692	0.0245227	0.0191052	0.0148824	0.0115919	0.00902852	0.00703176	0.0054765
t = 15 ms	0.000605064	0.000776917	0.00099758	0.00128092	0.00164473	0.00211186	0.00271166	0.00348181	0.00447065	0.00574026	0.00737028	0.00946287	0.012149	0.0155962	0.0200187	0.0256894	0.0329537	0.0422456	0.0541016	0.0691675	0.0881844	0.111925	0.141033	0.175684	0.215003	0.256253	0.294217	0.321662	0.331767	0.321662	0.294217	0.256253	0.215003	0.175684	0.141033	0.111925	0.0881844	0.0691675	0.0541016	0.0422456	0.0329537	0.0256894	0.0200187	0.0155962	0.012149	0.00946287	0.00737028	0.00574026	0.00447065
t = 16 ms	0.000465277	0.000597428	0.000767112	0.00098499	0.00126475	0.00162396	0.0020852	0.00267742	0.00343781	0.0044141	0.00566754	0.00727669	0.00934222	0.011993	0.0153938	0.0197544	0.0253405	0.0324857	0.0416027	0.0531879	0.0678113	0.0860673	0.10845	0.135097	0.165331	0.197052	0.226245	0.24735	0.25512	0.24735	0.226245	0.197052	0.165331	0.135097	0.10845	0.0860673	0.0678113	0.0531879	0.0416027	0.0324857	0.0253405	0.0197544	0.0153938	0.011993	0.00934222	0.00727669	0.00566754	0.0044141	0.00343781
t = 17 ms	0.000322779	0.000414456	0.000532172	0.000683321	0.0008774	0.0011266	0.00144657	0.00185742	0.00238493	0.00306222	0.00393177	0.00504809	0.00648102	0.00831998	0.0106792	0.0137043	0.0175796	0.0225365	0.0288612	0.0368983	0.0470431	0.0597078	0.0752357	0.0937211	0.114696	0.136702	0.156954	0.171595	0.176985	0.171595	0.156954	0.136702	0.114696	0.0937211	0.0752357	0.0597078	0.0470431	0.0368983	0.0288612	0.0225365	0.0175796	0.0137043	0.0106792	0.00831998	0.00648102	0.00504809	0.00393177	0.00306222	0.00238493
t = 18 ms	0.000178525	0.000229231	0.000294338	0.000377937	0.000485279	0.000623108	0.000800081	0.00102731	0.00131907	0.00169367	0.00217461	0.00279204	0.00358457	0.00460168	0.00590656	0.00757969	0.00972305	0.0124646	0.0159628	0.020408	0.0260189	0.0330237	0.0416119	0.051836	0.063437	0.0756079	0.0868092	0.094907	0.0978883	0.094907	0.0868092	0.0756079	0.063437	0.051836	0.0416119	0.0330237	0.0260189	0.020408	0.0159628	0.0124646	0.00972305	0.00757969	0.00590656	0.00460168	0.00358457	0.00279204	0.00217461	0.00169367	0.00131907
t = 19 ms	3.34815e-05	4.2991e-05	5.52015e-05	7.08801e-05	9.10116e-05	0.000116861	0.000150051	0.000192667	0.000247385	0.00031764	0.000407838	0.000523632	0.000672268	0.000863022	0.00110774	0.00142153	0.00182351	0.00233768	0.00299374	0.00382742	0.00487972	0.00619342	0.00780411	0.00972158	0.0118973	0.0141799	0.0162806	0.0177993	0.0183585	0.0177993	0.0162806	0.0141799	0.0118973	0.00972158	0.00780411	0.00619342	0.00487972	0.00382742	0.00299374	0.00233768	0.00182351	0.00142153	0.00110774	0.000863022	0.000672268	0.000523632	0.000407838	0.00031764	0.000247385
t = 20 ms	-0.000111384	-0.000143019	-0.00018364	-0.000235798	-0.00030277	-0.000388763	-0.000499179	-0.000640951	-0.000822983	-0.0010567	-0.00135676	-0.00174198	-0.00223645	-0.00287103	-0.00368516	-0.00472904	-0.00606631	-0.00777682	-0.00995933	-0.0127328	-0.0162335	-0.0206038	-0.0259621	-0.032341	-0.0395789	-0.0471725	-0.0541611	-0.0592134	-0.0610735	-0.0592134	-0.0541611	-0.0471725	-0.0395789	-0.032341	-0.0259621	-0.0206038	-0.0162335	-0.0127328	-0.00995933	-0.00777682	-0.00606631	-0.00472904	-0.00368516	-0.00287103	-0.00223645	-0.00174198	-0.00135676	-0.0010567	-0.000822983
t = 21 ms	-0.000255106	-0.000327562	-0.000420597	-0.000540057	-0.000693445	-0.000890398	-0.00114329	-0.00146799	-0.00188491	-0.0024202	-0.00310744	-0.00398971	-0.00512222	-0.00657563	-0.00844025	-0.0108311	-0.0138939	-0.0178115	-0.0228102	-0.0291623	-0.0371801	-0.0471896	-0.0594619	-0.0740717	-0.090649	-0.108041	-0.124047	-0.135619	-0.139879	-0.135619	-0.124047	-0.108041	-0.090649	-0.0740717	-0.0594619	-0.0471896	-0.0371801	-0.0291623	-0.0228102	-0.0178115	-0.0138939	-0.0108311	-0.00844025	-0.00657563	-0.00512222	-0.00398971	-0.00310744	-0.0024202	-0.00188491
t = 22 ms	-0.000396731	-0.000509412	-0.000654097	-0.000839876	-0.00107842	-0.00138471	-0.00177799	-0.00228297	-0.00293133	-0.0037638	-0.00483257	-0.00620465	-0.00796588	-0.0102262	-0.013126	-0.0168441	-0.0216072	-0.0276998	-0.0354736	-0.045352	-0.057821	-0.0733874	-0.0924729	-0.115193	-0.140974	-0.168021	-0.192913	-0.210909	-0.217534	-0.210909	-0.192913	-0.168021	-0.140974	-0.115193	-0.0924729	-0.0733874	-0.057821	-0.045352	-0.0354736	-0.0276998	-0.0216072	-0.0168441	-0.013126	-0.0102262	-0.00796588	-0.00620465	-0.00483257	-0.0037638	-0.00293133
t = 23 ms	-0.000535321	-0.000687365	-0.000882593	-0.00113327	-0.00145514	-0.00186844	-0.0023991	-0.00308048	-0.00395534	-0.00507861	-0.00652074	-0.00837213	-0.0107486	-0.0137985	-0.0177113	-0.0227283	-0.0291553	-0.0373762	-0.0478656	-0.0611949	-0.0780197	-0.0990239	-0.124777	-0.155434	-0.19022	-0.226716	-0.260304	-0.284586	-0.293525	-0.284586	-0.260304	-0.226716	-0.19022	-0.155434	-0.124777	-0.0990239	-0.0780197	-0.0611949	-0.0478656	-0.0373762	-0.0291553	-0.0227283	-0.0177113	-0.0137985	-0.0107486	-0.00837213	-0.00652074	-0.00507861	-0.00395534
t = 24 ms	-0.000669962	-0.000860247	-0.00110458	-0.0014183	-0.00182113	-0.00233837	-0.00300251	-0.00385526	-0.00495016	-0.00635595	-0.0081608	-0.0104778	-0.013452	-0.017269	-0.0221659	-0.0284447	-0.0364882	-0.0467768	-0.0599044	-0.0765863	-0.0976428	-0.12393	-0.15616	-0.194528	-0.238064	-0.283738	-0.325774	-0.356163	-0.367351	-0.356163	-0.325774	-0.283738	-0.238064	-0.194528	-0.15616	-0.12393	-0.0976428	-0.0765863	-0.0599044	-0.0467768	-0.0364882	-0.0284447	-0.0221659	-0.017269	-0.013452	-0.0104778	-0.0081608	-0.00635595	-0.00495016
t = 25 ms	-0.000799767	-0.00102692	-0.00131859	-0.0016931	-0.00217398	-0.00279144	-0.00358425	-0.00460222	-0.00590926	-0.00758742	-0.00974196	-0.0125079	-0.0160584	-0.0206149	-0.0264605	-0.0339559	-0.0435579	-0.0558398	-0.071511	-0.0914249	-0.116561	-0.147941	-0.186416	-0.232218	-0.284189	-0.338713	-0.388893	-0.42517	-0.438526	-0.42517	-0.388893	-0.338713	-0.284189	-0.232218	-0.186416	-0.147941	-0.116561	-0.0914249	-0.071511	-0.0558398	-0.0435579	-0.0339559	-0.0264605	-0.0206149	-0.0160584	-0.0125079	-0.00974196	-0.00758742	-0.00590926
t = 26 ms	-0.000923886	-0.00118629	-0.00152323	-0.00195586	-0.00251137	-0.00322465	-0.0041405	-0.00531646	-0.00682634	-0.00876494	-0.0112539	-0.0144491	-0.0185505	-0.0238142	-0.0305671	-0.0392257	-0.0503178	-0.0645059	-0.082609	-0.105614	-0.134651	-0.170901	-0.215346	-0.268257	-0.328293	-0.391279	-0.449247	-0.491154	-0.506582	-0.491154	-0.449247	-0.391279	-0.328293	-0.268257	-0.215346	-0.170901	-0.134651	-0.105614	-0.082609	-0.0645059	-0.0503178	-0.0392257	-0.0305671	-0.0238142	-0.0185505	-0.0144491	-0.0112539	-0.00876494	-0.00682634
t = 27 ms	-0.00104151	-0.00133732	-0.00171715	-0.00220487	-0.0028311	-0.00363519	-0.00466764	-0.0059933	-0.00769542	-0.00988082	-0.0126866	-0.0162886	-0.0209122	-0.026846	-0.0344586	-0.0442196	-0.0567238	-0.0727182	-0.0931261	-0.119059	-0.151793	-0.192659	-0.242762	-0.302409	-0.370088	-0.441094	-0.506441	-0.553683	-0.571076	-0.553683	-0.506441	-0.441094	-0.370088	-0.302409	-0.242762	-0.192659	-0.151793	-0.119059	-0.0931261	-0.0727182	-0.0567238	-0.0442196	-0.0344586	-0.026846	-0.0209122	-0.0162886	-0.0126866	-0.00988082	-0.00769542
t = 28 ms	-0.00115187	-0.00147902	-0.0018991	-0.00243849	-0.00313108	-0.00402037	-0.00516222	-0.00662836	-0.00851082	-0.0109278	-0.0140309	-0.0180146	-0.0231281	-0.0296906	-0.0381099	-0.0489051	-0.0627343	-0.0804235	-0.102994	-0.131675	-0.167877	-0.213073	-0.268485	-0.334452	-0.409303	-0.487832	-0.560104	-0.612352	-0.631588	-0.612352	-0.560104	-0.487832	-0.409303	-0.334452	-0.268485	-0.213073	-0.167877	-0.131675	-0.102994	-0.0804235	-0.0627343	-0.0489051	-0.0381099	-0.0296906	-0.0231281	-0.0180146	-0.0140309	-0.0109278	-0.00851082
t = 29 ms	-0.00125425	-0.00161048	-0.0020679	-0.00265523	-0.00340938	-0.00437771	-0.00562106	-0.0072175	-0.00926729	-0.0118991	-0.015278	-0.0196157	-0.0251838	-0.0323296	-0.0414971	-0.0532519	-0.0683103	-0.0875717	-0.112148	-0.143379	-0.182799	-0.232011	-0.292349	-0.364179	-0.445683	-0.531192	-0.609887	-0.666779	-0.687725	-0.666779	-0.609887	-0.531192	-0.445683	-0.364179	-0.292349	-0.232011	-0.182799	-0.143379	-0.112148	-0.0875717	-0.0683103	-0.0532519	-0.0414971	-0.0323296	-0.0251838	-0.0196157	-0.015278	-0.0118991	-0.00926729
t = 30 ms	-0.00134799	-0.00173085	-0.00222246	-0.00285369	-0.0036642	-0.0047049	-0.00604117	-0.00775694	-0.00995993	-0.0127884	-0.0164199	-0.0210818	-0.027066	-0.0347459	-0.0445987	-0.057232	-0.0734158	-0.0941168	-0.12053	-0.154095	-0.196461	-0.249352	-0.314199	-0.391398	-0.478994	-0.570893	-0.655471	-0.716615	-0.739126	-0.716615	-0.655471	-0.570893	-0.478994	-0.391398	-0.314199	-0.249352	-0.196461	-0.154095	-0.12053	-0.0941168	-0.0734158	-0.057232	-0.0445987	-0.0347459	-0.027066	-0.0210818	-0.0164199	-0.0127884	-0.00995993
t = 31 ms	-0.00143249	-0.00183936	-0.00236178	-0.00303258	-0.0038939	-0.00499985	-0.00641989	-0.00824322	-0.0105843	-0.0135901	-0.0174492	-0.0224034	-0.0287628	-0.0369241	-0.0473945	-0.0608198	-0.0780182	-0.100017	-0.128086	-0.163755	-0.208777	-0.264984	-0.333896	-0.415935	-0.509021	-0.606682	-0.696562	-0.761539	-0.785461	-0.761539	-0.696562	-0.606682	-0.509021	-0.415935	-0.333896	-0.264984	-0.208777	-0.163755	-0.128086	-0.100017	-0.0780182	-0.0608198	-0.0473945	-0.0369241	-0.0287628	-0.0224034	-0.0174492	-0.0135901	-0.0105843
t = 32 ms	-0.00150722	-0.00193531	-0.00248499	-0.00319078	-0.00409704	-0.00526068	-0.0067548	-0.00867324	-0.0111365	-0.0142991	-0.0183595	-0.0235722	-0.0302633	-0.0388503	-0.0498669	-0.0639926	-0.0820882	-0.105235	-0.134768	-0.172297	-0.219669	-0.278807	-0.351315	-0.437633	-0.535576	-0.638331	-0.732899	-0.801266	-0.826436	-0.801266	-0.732899	-0.638331	-0.535576	-0.437633	-0.351315	-0.278807	-0.219669	-0.172297	-0.134768	-0.105235	-0.0820882	-0.0639926	-0.0498669	-0.0388503	-0.0302633	-0.0235722	-0.0183595	-0.0142991	-0.0111365
t = 33 ms	-0.00157171	-0.00201811	-0.0025913	-0.00332729	-0.00427232	-0.00548574	-0.00704379	-0.0090443	-0.0116129	-0.0149108	-0.019145	-0.0245806	-0.031558	-0.0405125	-0.0520004	-0.0667304	-0.0856001	-0.109737	-0.140534	-0.179669	-0.229067	-0.290735	-0.366345	-0.456356	-0.558489	-0.66564	-0.764254	-0.835546	-0.861793	-0.835546	-0.764254	-0.66564	-0.558489	-0.456356	-0.366345	-0.290735	-0.229067	-0.179669	-0.140534	-0.109737	-0.0856001	-0.0667304	-0.0520004	-0.0405125	-0.031558	-0.0245806	-0.019145	-0.0149108	-0.0116129
t = 34 ms	-0.00162554	-0.00208724	-0.00268006	-0.00344126	-0.00441866	-0.00567364	-0.00728506	-0.00935409	-0.0120107	-0.0154216	-0.0198007	-0.0254226	-0.0326389	-0.0419001	-0.0537815	-0.0690161	-0.0885322	-0.113496	-0.145347	-0.185823	-0.236913	-0.300693	-0.378893	-0.471987	-0.577619	-0.68844	-0.790432	-0.864166	-0.891312	-0.864166	-0.790432	-0.68844	-0.577619	-0.471987	-0.378893	-0.300693	-0.236913	-0.185823	-0.145347	-0.113496	-0.0885322	-0.0690161	-0.0537815	-0.0419001	-0.0326389	-0.0254226	-0.0198007	-0.0154216	-0.0120107
t = 35 ms	-0.0016684	-0.00214227	-0.00275072	-0.00353199	-0.00453516	-0.00582323	-0.00747713	-0.00960072	-0.0123274	-0.0158282	-0.0203228	-0.0260929	-0.0334995	-0.0430049	-0.0551995	-0.0708357	-0.0908664	-0.116488	-0.14918	-0.190722	-0.243159	-0.308622	-0.388883	-0.484432	-0.592848	-0.706592	-0.811273	-0.88695	-0.914812	-0.88695	-0.811273	-0.706592	-0.592848	-0.484432	-0.388883	-0.308622	-0.243159	-0.190722	-0.14918	-0.116488	-0.0908664	-0.0708357	-0.0551995	-0.0430049	-0.0334995	-0.0260929	-0.0203228	-0.0158282	-0.0123274
t = 36 ms	-0.00170003	-0.00218288	-0.00280287	-0.00359895	-0.00462113	-0.00593362	-0.00761887	-0.00978272	-0.012561	-0.0161282	-0.020708	-0.0265875	-0.0341345	-0.0438201	-0.0562459	-0.0721786	-0.0925889	-0.118696	-0.152008	-0.194338	-0.247769	-0.314472	-0.396255	-0.493615	-0.604086	-0.719986	-0.826652	-0.903764	-0.932154	-0.903764	-0.826652	-0.719986	-0.604086	-0.493615	-0.396255	-0.314472	-0.247769	-0.194338	-0.152008	-0.118696	-0.0925889	-0.0721786	-0.0562459	-0.0438201	-0.0341345	-0.0265875	-0.020708	-0.0161282	-0.012561
t = 37 ms	-0.00172024	-0.00220884	-0.0028362	-0.00364175	-0.00467608	-0.00600418	-0.00770947	-0.00989905	-0.0127104	-0.01632	-0.0209543	-0.0269037	-0.0345405	-0.0443412	-0.0569148	-0.0730369	-0.09369	-0.120108	-0.153815	-0.196649	-0.250715	-0.318212	-0.400967	-0.499485	-0.61127	-0.728548	-0.836482	-0.914511	-0.943239	-0.914511	-0.836482	-0.728548	-0.61127	-0.499485	-0.400967	-0.318212	-0.250715	-0.196649	-0.153815	-0.120108	-0.09369	-0.0730369	-0.0569148	-0.0443412	-0.0345405	-0.0269037	-0.0209543	-0.01632	-0.0127104
t = 38 ms	-0.00172895	-0.00222001	-0.00285055	-0.00366017	-0.00469974	-0.00603456	-0.00774847	-0.00994913	-0.0127747	-0.0164026	-0.0210603	-0.0270398	-0.0347152	-0.0445655	-0.0572027	-0.0734063	-0.0941639	-0.120715	-0.154593	-0.197643	-0.251983	-0.319821	-0.402995	-0.502011	-0.614362	-0.732233	-0.840713	-0.919137	-0.94801	-0.919137	-0.840713	-0.732233	-0.614362	-0.502011	-0.402995	-0.319821	-0.251983	-0.197643	-0.154593	-0.120715	-0.0941639	-0.0734063	-0.0572027	-0.0445655	-0.0347152	-0.0270398	-0.0210603	-0.0164026	-0.0127747
t = 39 ms	-0.00172611	-0.00221636	-0.00284587	-0.00365416	-0.00469202	-0.00602465	-0.00773575	-0.0099328	-0.0127537	-0.0163756	-0.0210257	-0.0269954	-0.0346582	-0.0444923	-0.0571088	-0.0732858	-0.0940093	-0.120517	-0.154339	-0.197319	-0.25157	-0.319296	-0.402334	-0.501187	-0.613353	-0.731031	-0.839333	-0.917628	-0.946454	-0.917628	-0.839333	-0.731031	-0.613353	-0.501187	-0.402334	-0.319296	-0.25157	-0.197319	-0.154339	-0.120517	-0.0940093	-0.0732858	-0.0571088	-0.0444923	-0.0346582	-0.0269954	-0.0210257	-0.0163756	-0.0127537
t = 40 ms	-0.00171178	-0.00219797	-0.00282224	-0.00362383	-0.00465307	-0.00597464	-0.00767154	-0.00985035	-0.0126479	-0.0162397	-0.0208512	-0.0267713	-0.0343705	-0.044123	-0.0566347	-0.0726775	-0.093229	-0.119517	-0.153058	-0.195681	-0.249481	-0.316646	-0.398994	-0.497027	-0.608262	-0.724963	-0.832366	-0.910011	-0.938598	-0.910011	-0.832366	-0.724963	-0.608262	-0.497027	-0.398994	-0.316646	-0.249481	-0.195681	-0.153058	-0.119517	-0.093229	-0.0726775	-0.0566347	-0.044123	-0.0343705	-0.0267713	-0.0208512	-0.0162397	-0.0126479
t = 41 ms	-0.00168609	-0.00216498	-0.00277989	-0.00356944	-0.00458324	-0.00588497	-0.00755641	-0.00970251	-0.0124581	-0.015996	-0.0205383	-0.0263695	-0.0338547	-0.0434608	-0.0557848	-0.0715868	-0.0918298	-0.117723	-0.150761	-0.192744	-0.245737	-0.311894	-0.393006	-0.489568	-0.599134	-0.714083	-0.819874	-0.896354	-0.924511	-0.896354	-0.819874	-0.714083	-0.599134	-0.489568	-0.393006	-0.311894	-0.245737	-0.192744	-0.150761	-0.117723	-0.0918298	-0.0715868	-0.0557848	-0.0434608	-0.0338547	-0.0263695	-0.0205383	-0.015996	-0.0124581
t = 42 ms	-0.00164924	-0.00211766	-0.00271913	-0.00349143	-0.00448307	-0.00575636	-0.00739126	-0.00949046	-0.0121858	-0.0156464	-0.0200894	-0.0257932	-0.0331148	-0.042511	-0.0545656	-0.0700222	-0.0898229	-0.11515	-0.147466	-0.188532	-0.240367	-0.305077	-0.384417	-0.478868	-0.586039	-0.698477	-0.801956	-0.876764	-0.904306	-0.876764	-0.801956	-0.698477	-0.586039	-0.478868	-0.384417	-0.305077	-0.240367	-0.188532	-0.147466	-0.11515	-0.0898229	-0.0700222	-0.0545656	-0.042511	-0.0331148	-0.0257932	-0.0200894	-0.0156464	-0.0121858
t = 43 ms	-0.00160151	-0.00205637	-0.00264043	-0.00339038	-0.00435332	-0.00558976	-0.00717734	-0.00921579	-0.0118331	-0.0151935	-0.019508	-0.0250467	-0.0321564	-0.0412806	-0.0529863	-0.0679956	-0.0872232	-0.111817	-0.143198	-0.183075	-0.23341	-0.296247	-0.373291	-0.465009	-0.569078	-0.678261	-0.778745	-0.851389	-0.878133	-0.851389	-0.778745	-0.678261	-0.569078	-0.465009	-0.373291	-0.296247	-0.23341	-0.183075	-0.143198	-0.111817	-0.0872232	-0.0679956	-0.0529863	-0.0412806	-0.0321564	-0.0250467	-0.019508	-0.0151935	-0.0118331
t = 44 ms	-0.00154324	-0.00198156	-0.00254437	-0.00326703	-0.00419493	-0.00538638	-0.00691621	-0.00888049	-0.0114026	-0.0146408	-0.0187982	-0.0241354	-0.0309864	-0.0397787	-0.0510585	-0.0655217	-0.0840497	-0.107749	-0.137988	-0.176414	-0.224918	-0.285469	-0.359709	-0.44809	-0.548373	-0.653584	-0.750412	-0.820412	-0.846184	-0.820412	-0.750412	-0.653584	-0.548373	-0.44809	-0.359709	-0.285469	-0.224918	-0.176414	-0.137988	-0.107749	-0.0840497	-0.0655217	-0.0510585	-0.0397787	-0.0309864	-0.0241354	-0.0187982	-0.0146408	-0.0114026
t = 45 ms	-0.00147485	-0.00189375	-0.00243162	-0.00312225	-0.00400904	-0.00514769	-0.00660973	-0.00848696	-0.0108973	-0.013992	-0.0179652	-0.0230659	-0.0296133	-0.038016	-0.0487959	-0.0626182	-0.0803252	-0.102974	-0.131874	-0.168597	-0.214951	-0.272819	-0.34377	-0.428234	-0.524073	-0.624621	-0.717159	-0.784057	-0.808687	-0.784057	-0.717159	-0.624621	-0.524073	-0.428234	-0.34377	-0.272819	-0.214951	-0.168597	-0.131874	-0.102974	-0.0803252	-0.0626182	-0.0487959	-0.038016	-0.0296133	-0.0230659	-0.0179652	-0.013992	-0.0108973
t = 46 ms	-0.00139683	-0.00179357	-0.00230298	-0.00295708	-0.00379696	-0.00487538	-0.00626007	-0.008038	-0.0103208	-0.0132518	-0.0170148	-0.0218457	-0.0280467	-0.0360049	-0.0462146	-0.0593057	-0.0760759	-0.097527	-0.124897	-0.159678	-0.20358	-0.258387	-0.325584	-0.40558	-0.496349	-0.591578	-0.679221	-0.74258	-0.765907	-0.74258	-0.679221	-0.591578	-0.496349	-0.40558	-0.325584	-0.258387	-0.20358	-0.159678	-0.124897	-0.097527	-0.0760759	-0.0593057	-0.0462146	-0.0360049	-0.0280467	-0.0218457	-0.0170148	-0.0132518	-0.0103208
t = 47 ms	-0.00130972	-0.00168172	-0.00215937	-0.00277268	-0.00356018	-0.00457134	-0.00586968	-0.00753674	-0.00967719	-0.0124254	-0.0159537	-0.0204834	-0.0262977	-0.0337596	-0.0433326	-0.0556073	-0.0713317	-0.0914451	-0.117109	-0.14972	-0.190884	-0.242273	-0.30528	-0.380287	-0.465396	-0.554687	-0.636863	-0.696272	-0.718144	-0.696272	-0.636863	-0.554687	-0.465396	-0.380287	-0.30528	-0.242273	-0.190884	-0.14972	-0.117109	-0.0914451	-0.0713317	-0.0556073	-0.0433326	-0.0337596	-0.0262977	-0.0204834	-0.0159537	-0.0124254	-0.00967719
t = 48 ms	-0.00121413	-0.00155898	-0.00200176	-0.00257031	-0.00330034	-0.0042377	-0.00544128	-0.00698666	-0.00897089	-0.0115185	-0.0147893	-0.0189884	-0.0243783	-0.0312956	-0.0401699	-0.0515488	-0.0661255	-0.0847709	-0.108561	-0.138793	-0.176952	-0.224591	-0.282999	-0.352532	-0.431429	-0.514203	-0.590381	-0.645454	-0.665729	-0.645454	-0.590381	-0.514203	-0.431429	-0.352532	-0.282999	-0.224591	-0.176952	-0.138793	-0.108561	-0.0847709	-0.0661255	-0.0515488	-0.0401699	-0.0312956	-0.0243783	-0.0189884	-0.0147893	-0.0115185	-0.00897089
t = 49 ms	-0.00111072	-0.00142619	-0.00183126	-0.00235139	-0.00301923	-0.00387675	-0.00497782	-0.00639158	-0.0082068	-0.0105374	-0.0135297	-0.017371	-0.0223019	-0.02863	-0.0367485	-0.0471581	-0.0604933	-0.0775505	-0.0993146	-0.126971	-0.16188	-0.205461	-0.258895	-0.322505	-0.394682	-0.470405	-0.540096	-0.590477	-0.609026	-0.590477	-0.540096	-0.470405	-0.394682	-0.322505	-0.258895	-0.205461	-0.16188	-0.126971	-0.0993146	-0.0775505	-0.0604933	-0.0471581	-0.0367485	-0.02863	-0.0223019	-0.017371	-0.0135297	-0.0105374	-0.0082068
t = 50 ms	-0.00100019	-0.00128427	-0.00164904	-0.0021174	-0.00271879	-0.00349099	-0.00448248	-0.00575556	-0.00739016	-0.00948887	-0.0121834	-0.0156425	-0.0200827	-0.0257811	-0.0330917	-0.0424655	-0.0544737	-0.0698336	-0.089432	-0.114337	-0.145772	-0.185016	-0.233132	-0.290413	-0.355408	-0.423596	-0.486352	-0.53172	-0.548423	-0.53172	-0.486352	-0.423596	-0.355408	-0.290413	-0.233132	-0.185016	-0.145772	-0.114337	-0.089432	-0.0698336	-0.0544737	-0.0424655	-0.0330917	-0.0257811	-0.0200827	-0.0156425	-0.0121834	-0.00948887	-0.00739016
t = 51 ms	-0.000883312	-0.00113419	-0.00145633	-0.00186997	-0.00240108	-0.00308303	-0.00395867	-0.00508297	-0.00652655	-0.00838001	-0.0107596	-0.0138145	-0.0177359	-0.0227683	-0.0292246	-0.037503	-0.048108	-0.0616729	-0.0789811	-0.100975	-0.128737	-0.163395	-0.205889	-0.256476	-0.313875	-0.374095	-0.429517	-0.469584	-0.484335	-0.469584	-0.429517	-0.374095	-0.313875	-0.256476	-0.205889	-0.163395	-0.128737	-0.100975	-0.0789811	-0.0616729	-0.048108	-0.037503	-0.0292246	-0.0227683	-0.0177359	-0.0138145	-0.0107596	-0.00838001	-0.00652655
t = 52 ms	-0.00076087	-0.000976976	-0.00125446	-0.00161076	-0.00206825	-0.00265567	-0.00340993	-0.00437839	-0.00562186	-0.0072184	-0.00926816	-0.0118996	-0.0152774	-0.0196123	-0.0251736	-0.0323045	-0.0414394	-0.053124	-0.068033	-0.0869785	-0.110892	-0.140746	-0.177349	-0.220924	-0.270367	-0.322239	-0.369979	-0.404492	-0.417198	-0.404492	-0.369979	-0.322239	-0.270367	-0.220924	-0.177349	-0.140746	-0.110892	-0.0869785	-0.068033	-0.053124	-0.0414394	-0.0323045	-0.0251736	-0.0196123	-0.0152774	-0.0118996	-0.00926816	-0.0072184	-0.00562186
t = 53 ms	-0.000633699	-0.000813686	-0.00104479	-0.00134154	-0.00172256	-0.00221181	-0.00284	-0.00364659	-0.00468223	-0.00601193	-0.00771909	-0.00991072	-0.0127239	-0.0163343	-0.0209661	-0.0269052	-0.0345133	-0.044245	-0.0566621	-0.072441	-0.0923578	-0.117222	-0.147707	-0.183999	-0.225178	-0.268381	-0.308141	-0.336886	-0.347468	-0.336886	-0.308141	-0.268381	-0.225178	-0.183999	-0.147707	-0.117222	-0.0923578	-0.072441	-0.0566621	-0.044245	-0.0345133	-0.0269052	-0.0209661	-0.0163343	-0.0127239	-0.00991072	-0.00771909	-0.00601193	-0.00468223
t = 54 ms	-0.00050266	-0.000645428	-0.000828745	-0.00106413	-0.00136636	-0.00175444	-0.00225273	-0.00289253	-0.00371402	-0.00476875	-0.0061229	-0.00786133	-0.0100928	-0.0129566	-0.0166307	-0.0213416	-0.0273765	-0.0350958	-0.0449452	-0.0574613	-0.0732596	-0.0929823	-0.117164	-0.145951	-0.178615	-0.212884	-0.244422	-0.267223	-0.275617	-0.267223	-0.244422	-0.212884	-0.178615	-0.145951	-0.117164	-0.0929823	-0.0732596	-0.0574613	-0.0449452	-0.0350958	-0.0273765	-0.0213416	-0.0166307	-0.0129566	-0.0100928	-0.00786133	-0.0061229	-0.00476875	-0.00371402
t = 55 ms	-0.000368635	-0.000473337	-0.000607776	-0.000780398	-0.00100205	-0.00128665	-0.00165208	-0.00212129	-0.00272374	-0.00349725	-0.00449034	-0.00576526	-0.00740176	-0.00950198	-0.0121964	-0.0156512	-0.020077	-0.0257382	-0.0329614	-0.0421403	-0.0537263	-0.0681903	-0.0859242	-0.107036	-0.130991	-0.156122	-0.179252	-0.195973	-0.202129	-0.195973	-0.179252	-0.156122	-0.130991	-0.107036	-0.0859242	-0.0681903	-0.0537263	-0.0421403	-0.0329614	-0.0257382	-0.020077	-0.0156512	-0.0121964	-0.00950198	-0.00740176	-0.00576526	-0.00449034	-0.00349725	-0.00272374
t = 56 ms	-0.000232526	-0.000298569	-0.00038337	-0.000492256	-0.000632068	-0.000811588	-0.00104209	-0.00133806	-0.00171807	-0.00220598	-0.0028324	-0.00363658	-0.00466885	-0.00599361	-0.00769319	-0.00987242	-0.0126641	-0.016235	-0.0207913	-0.0265811	-0.0338892	-0.0430128	-0.0541989	-0.0675155	-0.0826256	-0.0984781	-0.113068	-0.123615	-0.127498	-0.123615	-0.113068	-0.0984781	-0.0826256	-0.0675155	-0.0541989	-0.0430128	-0.0338892	-0.0265811	-0.0207913	-0.016235	-0.0126641	-0.00987242	-0.00769319	-0.00599361	-0.00466885	-0.00363658	-0.0028324	-0.00220598	-0.00171807
t = 57 ms	-9.52449e-05	-0.000122297	-0.000157032	-0.000201633	-0.000258901	-0.000332434	-0.000426851	-0.000548082	-0.000703739	-0.000903592	-0.00116018	-0.00148958	-0.00191241	-0.00245504	-0.00315121	-0.00404384	-0.00518734	-0.00665001	-0.0085163	-0.0108879	-0.0138814	-0.0176184	-0.0222004	-0.027655	-0.0338442	-0.0403376	-0.0463136	-0.0506338	-0.0522244	-0.0506338	-0.0463136	-0.0403376	-0.0338442	-0.027655	-0.0222004	-0.0176184	-0.0138814	-0.0108879	-0.0085163	-0.00665001	-0.00518734	-0.00404384	-0.00315121	-0.00245504	-0.00191241	-0.00148958	-0.00116018	-0.000903592	-0.000703739
t = 58 ms	4.22905e-05	5.43021e-05	6.97252e-05	8.95288e-05	0.000114957	0.000147607	0.00018953	0.000243359	0.000312473	0.000401211	0.000515141	0.000661401	0.000849143	0.00109008	0.00139919	0.00179554	0.00230328	0.00295273	0.00378139	0.00483442	0.00616358	0.00782292	0.00985738	0.0122793	0.0150275	0.0179106	0.0205641	0.0224824	0.0231886	0.0224824	0.0205641	0.0179106	0.0150275	0.0122793	0.00985738	0.00782292	0.00616358	0.00483442	0.00378139	0.00295273	0.00230328	0.00179554	0.00139919	0.00109008	0.000849143	0.000661401	0.000515141	0.000401211	0.000312473
t = 59 ms	0.000179163	0.00023005	0.00029539	0.000379288	0.000487014	0.000625336	0.000802942	0.00103099	0.00132379	0.00169973	0.00218239	0.00280202	0.00359739	0.00461814	0.00592768	0.00760679	0.00975781	0.0125092	0.0160199	0.020481	0.026112	0.0331417	0.0417607	0.0520214	0.0636638	0.0758783	0.0871196	0.0952464	0.0982384	0.0952464	0.0871196	0.0758783	0.0636638	0.0520214	0.0417607	0.0331417	0.026112	0.020481	0.0160199	0.0125092	0.00975781	0.00760679	0.00592768	0.00461814	0.00359739	0.00280202	0.00218239	0.00169973	0.00132379
t = 60 ms	0.000314464	0.00040378	0.000518463	0.000665718	0.000854797	0.00109758	0.00140931	0.00180957	0.00232349	0.00298333	0.00383049	0.00491805	0.00631407	0.00810566	0.0104041	0.0133513	0.0171267	0.0219559	0.0281177	0.0359478	0.0458312	0.0581697	0.0732976	0.0913068	0.111741	0.13318	0.152911	0.167175	0.172426	0.167175	0.152911	0.13318	0.111741	0.0913068	0.0732976	0.0581697	0.0458312	0.0359478	0.0281177	0.0219559	0.0171267	0.0133513	0.0104041	0.00810566	0.00631407	0.00491805	0.00383049	0.00298333	0.00232349
t = 61 ms	0.000447295	0.000574338	0.000737464	0.000946922	0.00121587	0.0015612	0.00200461	0.00257394	0.00330494	0.00424351	0.00544851	0.00699546	0.00898116	0.0115295	0.0147989	0.0189909	0.0243611	0.0312302	0.0399948	0.0511323	0.0651906	0.0827409	0.104259	0.129875	0.158942	0.189436	0.217501	0.23779	0.24526	0.23779	0.217501	0.189436	0.158942	0.129875	0.104259	0.0827409	0.0651906	0.0511323	0.0399948	0.0312302	0.0243611	0.0189909	0.0147989	0.0115295	0.00898116	0.00699546	0.00544851	0.00424351	0.00330494
t = 62 ms	0.00057678	0.000740599	0.000950947	0.00122104	0.00156784	0.00201314	0.00258491	0.00331905	0.00426167	0.00547193	0.00702575	0.00902052	0.0115811	0.0148671	0.0190829	0.0244885	0.0314133	0.0402708	0.0515726	0.0659343	0.0840621	0.106693	0.13444	0.167472	0.204952	0.244274	0.280464	0.306626	0.316258	0.306626	0.280464	0.244274	0.204952	0.167472	0.13444	0.106693	0.0840621	0.0659343	0.0515726	0.0402708	0.0314133	0.0244885	0.0190829	0.0148671	0.0115811	0.00902052	0.00702575	0.00547193	0.00426167
t = 63 ms	0.000702064	0.000901467	0.00115751	0.00148626	0.0019084	0.00245042	0.00314638	0.00403999	0.00518736	0.0066605	0.00855184	0.0109799	0.0140966	0.0180965	0.023228	0.0298077	0.0382366	0.0490182	0.0627748	0.080256	0.102321	0.129868	0.163642	0.203849	0.249471	0.297334	0.341384	0.373229	0.384953	0.373229	0.341384	0.297334	0.249471	0.203849	0.163642	0.129868	0.102321	0.080256	0.0627748	0.0490182	0.0382366	0.0298077	0.023228	0.0180965	0.0140966	0.0109799	0.00855184	0.0066605	0.00518736
t = 64 ms	0.000822324	0.00105588	0.00135578	0.00174086	0.0022353	0.00287017	0.00368534	0.00473202	0.00607593	0.00780142	0.0100167	0.0128607	0.0165113	0.0211963	0.0272069	0.0349137	0.0447864	0.0574148	0.0735279	0.0940036	0.119849	0.152114	0.191673	0.238768	0.292204	0.348266	0.399862	0.437162	0.450894	0.437162	0.399862	0.348266	0.292204	0.238768	0.191673	0.152114	0.119849	0.0940036	0.0735279	0.0574148	0.0447864	0.0349137	0.0272069	0.0211963	0.0165113	0.0128607	0.0100167	0.00780142	0.00607593
t = 65 ms	0.000936775	0.00120284	0.00154448	0.00198315	0.0025464	0.00326963	0.00419827	0.00539062	0.00692157	0.00888721	0.0114109	0.0146507	0.0188093	0.0241464	0.0309935	0.0397729	0.0510197	0.0654057	0.0837615	0.107087	0.136529	0.173285	0.21835	0.271999	0.332873	0.396738	0.455514	0.498006	0.513649	0.498006	0.455514	0.396738	0.332873	0.271999	0.21835	0.173285	0.136529	0.107087	0.0837615	0.0654057	0.0510197	0.0397729	0.0309935	0.0241464	0.0188093	0.0146507	0.0114109	0.00888721	0.00692157
t = 66 ms	0.00104467	0.00134138	0.00172236	0.00221156	0.00283969	0.00364622	0.0046818	0.00601149	0.00771877	0.0099108	0.0127251	0.0163381	0.0209757	0.0269275	0.0345632	0.0443538	0.056896	0.0729389	0.0934087	0.119421	0.152254	0.193243	0.243499	0.303327	0.371212	0.442432	0.507978	0.555364	0.572809	0.555364	0.507978	0.442432	0.371212	0.303327	0.243499	0.193243	0.152254	0.119421	0.0934087	0.0729389	0.056896	0.0443538	0.0345632	0.0269275	0.0209757	0.0163381	0.0127251	0.0099108	0.00771877
t = 67 ms	0.00114531	0.0014706	0.00188829	0.0024246	0.00311325	0.00399747	0.00513282	0.0065906	0.00846235	0.0108655	0.013951	0.017912	0.0229964	0.0295215	0.0378928	0.0486265	0.062377	0.0799654	0.102407	0.130925	0.166921	0.211859	0.266956	0.332547	0.406972	0.485053	0.556914	0.608864	0.62799	0.608864	0.556914	0.485053	0.406972	0.332547	0.266956	0.211859	0.166921	0.130925	0.102407	0.0799654	0.062377	0.0486265	0.0378928	0.0295215	0.0229964	0.017912	0.013951	0.0108655	0.00846235
t = 68 ms	0.00123803	0.00158967	0.00204117	0.00262091	0.00336531	0.00432112	0.0055484	0.00712421	0.0091475	0.0117453	0.0150805	0.0193622	0.0248583	0.0319117	0.0409608	0.0525636	0.0674273	0.0864397	0.110699	0.141525	0.180436	0.229012	0.28857	0.359472	0.439922	0.524325	0.602004	0.658161	0.678835	0.658161	0.602004	0.524325	0.439922	0.359472	0.28857	0.229012	0.180436	0.141525	0.110699	0.0864397	0.0674273	0.0525636	0.0409608	0.0319117	0.0248583	0.0193622	0.0150805	0.0117453	0.0091475
t = 69 ms	0.00132226	0.00169782	0.00218004	0.00279922	0.00359426	0.0046151	0.00592587	0.00760888	0.00976982	0.0125443	0.0161065	0.0206794	0.0265494	0.0340827	0.0437474	0.0561396	0.0720145	0.0923204	0.11823	0.151154	0.192711	0.244592	0.308202	0.383928	0.469851	0.559997	0.64296	0.702937	0.725018	0.702937	0.64296	0.559997	0.469851	0.383928	0.308202	0.244592	0.192711	0.151154	0.11823	0.0923204	0.0720145	0.0561396	0.0437474	0.0340827	0.0265494	0.0206794	0.0161065	0.0125443	0.00976982
t = 70 ms	0.00139745	0.00179436	0.002304	0.00295839	0.00379863	0.00487752	0.00626282	0.00804154	0.0103254	0.0132576	0.0170223	0.0218553	0.0280591	0.0360207	0.046235	0.0593318	0.0761094	0.0975699	0.124952	0.159748	0.203669	0.2585	0.325727	0.405758	0.496568	0.591839	0.679519	0.742907	0.766244	0.742907	0.679519	0.591839	0.496568	0.405758	0.325727	0.2585	0.203669	0.159748	0.124952	0.0975699	0.0761094	0.0593318	0.046235	0.0360207	0.0280591	0.0218553	0.0170223	0.0132576	0.0103254
t = 71 ms	0.00146312	0.00187868	0.00241227	0.00309741	0.00397714	0.00510673	0.00655713	0.00841943	0.0108106	0.0138806	0.0178222	0.0228823	0.0293776	0.0377134	0.0484076	0.0621199	0.079686	0.102155	0.130824	0.167255	0.21324	0.270648	0.341034	0.424826	0.519902	0.619651	0.711452	0.777818	0.802251	0.777818	0.711452	0.619651	0.519902	0.424826	0.341034	0.270648	0.21324	0.167255	0.130824	0.102155	0.079686	0.0621199	0.0484076	0.0377134	0.0293776	0.0228823	0.0178222	0.0138806	0.0108106
t = 72 ms	0.00151886	0.00195025	0.00250417	0.00321541	0.00412866	0.00530129	0.00680694	0.00874019	0.0112224	0.0144095	0.0185012	0.0237541	0.0304969	0.0391502	0.0502519	0.0644866	0.0827219	0.106047	0.135808	0.173627	0.221364	0.280959	0.354027	0.441011	0.53971	0.643258	0.738557	0.807451	0.832816	0.807451	0.738557	0.643258	0.53971	0.441011	0.354027	0.280959	0.221364	0.173627	0.135808	0.106047	0.0827219	0.0644866	0.0502519	0.0391502	0.0304969	0.0237541	0.0185012	0.0144095	0.0112224
t = 73 ms	0.00156433	0.00200864	0.00257914	0.00331167	0.00425226	0.00545999	0.00701072	0.00900185	0.0115584	0.0148408	0.0190551	0.0244653	0.0314099	0.0403223	0.0517563	0.0664172	0.0851984	0.109222	0.139874	0.178825	0.227991	0.28937	0.364625	0.454214	0.555867	0.662516	0.760667	0.831624	0.857748	0.831624	0.760667	0.662516	0.555867	0.454214	0.364625	0.28937	0.227991	0.178825	0.139874	0.109222	0.0851984	0.0664172	0.0517563	0.0403223	0.0314099	0.0244653	0.0190551	0.0148408	0.0115584
t = 74 ms	0.00159925	0.00205348	0.00263672	0.00338561	0.0043472	0.00558189	0.00716725	0.00920283	0.0118165	0.0151722	0.0194805	0.0250115	0.0321111	0.0412225	0.0529118	0.0679	0.0871005	0.11166	0.142997	0.182818	0.233082	0.295831	0.372766	0.464355	0.568278	0.677307	0.77765	0.850191	0.876898	0.850191	0.77765	0.677307	0.568278	0.464355	0.372766	0.295831	0.233082	0.182818	0.142997	0.11166	0.0871005	0.0679	0.0529118	0.0412225	0.0321111	0.0250115	0.0194805	0.0151722	0.0118165
t = 75 ms	0.00162343	0.00208452	0.00267658	0.00343679	0.00441292	0.00566628	0.0072756	0.00934195	0.0119951	0.0154015	0.019775	0.0253896	0.0325966	0.0418457	0.0537117	0.0689265	0.0884172	0.113348	0.145159	0.185582	0.236605	0.300303	0.378401	0.471374	0.576868	0.687546	0.789406	0.863044	0.890155	0.863044	0.789406	0.687546	0.576868	0.471374	0.378401	0.300303	0.236605	0.185582	0.145159	0.113348	0.0884172	0.0689265	0.0537117	0.0418457	0.0325966	0.0253896	0.019775	0.0154015	0.0119951
t = 76 ms	0.00163673	0.0021016	0.0026985	0.00346494	0.00444906	0.00571268	0.00733518	0.00941846	0.0120933	0.0155277	0.019937	0.0255975	0.0328635	0.0421884	0.0541516	0.069491	0.0891413	0.114276	0.146347	0.187101	0.238543	0.302762	0.3815	0.475235	0.581593	0.693177	0.795871	0.870112	0.897445	0.870112	0.795871	0.693177	0.581593	0.475235	0.3815	0.302762	0.238543	0.187101	0.146347	0.114276	0.0891413	0.069491	0.0541516	0.0421884	0.0328635	0.0255975	0.019937	0.0155277	0.0120933
t = 77 ms	0.00163908	0.00210462	0.00270239	0.00346993	0.00445547	0.00572091	0.00734575	0.00943202	0.0121107	0.01555	0.0199657	0.0256344	0.0329109	0.0422492	0.0542296	0.069591	0.0892697	0.114441	0.146558	0.187371	0.238886	0.303198	0.38205	0.475919	0.582431	0.694175	0.797017	0.871365	0.898737	0.871365	0.797017	0.694175	0.582431	0.475919	0.38205	0.303198	0.238886	0.187371	0.146558	0.114441	0.0892697	0.069591	0.0542296	0.0422492	0.0329109	0.0256344	0.0199657	0.01555	0.0121107
t = 78 ms	0.00163052	0.00209362	0.00268826	0.00345179	0.00443218	0.00569101	0.00730735	0.00938272	0.0120474	0.0154688	0.0198613	0.0255004	0.0327388	0.0420284	0.0539461	0.0692273	0.0888031	0.113843	0.145792	0.186392	0.237638	0.301614	0.380053	0.473432	0.579386	0.690547	0.792851	0.866811	0.89404	0.866811	0.792851	0.690547	0.579386	0.473432	0.380053	0.301614	0.237638	0.186392	0.145792	0.113843	0.0888031	0.0692273	0.0539461	0.0420284	0.0327388	0.0255004	0.0198613	0.0154688	0.0120474
t = 79 ms	0.00161111	0.00206871	0.00265627	0.00341072	0.00437943	0.00562328	0.00722039	0.00927106	0.0119041	0.0152847	0.019625	0.0251969	0.0323492	0.0415282	0.0533042	0.0684035	0.0877463	0.112488	0.144057	0.184173	0.23481	0.298024	0.37553	0.467798	0.572491	0.682329	0.783416	0.856495	0.8834	0.856495	0.783416	0.682329	0.572491	0.467798	0.37553	0.298024	0.23481	0.184173	0.144057	0.112488	0.0877463	0.0684035	0.0533042	0.0415282	0.0323492	0.0251969	0.019625	0.0152847	0.0119041
t = 80 ms	0.00158103	0.00203008	0.00260668	0.00334703	0.00429766	0.00551829	0.00708558	0.00909796	0.0116818	0.0149993	0.0192585	0.0247265	0.0317452	0.0407528	0.0523089	0.0671263	0.086108	0.110388	0.141367	0.180735	0.230426	0.29246	0.368518	0.459063	0.561802	0.669589	0.768789	0.840503	0.866906	0.840503	0.768789	0.669589	0.561802	0.459063	0.368518	0.29246	0.230426	0.180735	0.141367	0.110388	0.086108	0.0671263	0.0523089	0.0407528	0.0317452	0.0247265	0.0192585	0.0149993	0.0116818
t = 81 ms	0.0015405	0.00197804	0.00253985	0.00326123	0.0041875	0.00537683	0.00690394	0.00886474	0.0113823	0.0146148	0.0187649	0.0240926	0.0309315	0.0397081	0.050968	0.0654055	0.0839006	0.107558	0.137744	0.176102	0.224519	0.284963	0.359072	0.447295	0.547401	0.652425	0.749081	0.818957	0.844683	0.818957	0.749081	0.652425	0.547401	0.447295	0.359072	0.284963	0.224519	0.176102	0.137744	0.107558	0.0839006	0.0654055	0.050968	0.0397081	0.0309315	0.0240926	0.0187649	0.0146148	0.0113823
t = 82 ms	0.00148982	0.00191297	0.0024563	0.00315395	0.00404974	0.00519995	0.00667682	0.00857311	0.0110079	0.014134	0.0181475	0.0233	0.0299139	0.0384019	0.0492913	0.0632539	0.0811406	0.10402	0.133212	0.170308	0.217133	0.275588	0.347259	0.432581	0.529393	0.630962	0.724439	0.792016	0.816896	0.792016	0.724439	0.630962	0.529393	0.432581	0.347259	0.275588	0.217133	0.170308	0.133212	0.10402	0.0811406	0.0632539	0.0492913	0.0384019	0.0299139	0.0233	0.0181475	0.014134	0.0110079
t = 83 ms	0.00142936	0.00183534	0.00235662	0.00302595	0.00388539	0.00498892	0.00640586	0.00822519	0.0105612	0.0135604	0.0174111	0.0223545	0.0286999	0.0368434	0.0472909	0.0606869	0.0778477	0.0997983	0.127806	0.163397	0.208321	0.264404	0.333166	0.415025	0.507909	0.605356	0.695039	0.759874	0.783744	0.759874	0.695039	0.605356	0.507909	0.415025	0.333166	0.264404	0.208321	0.163397	0.127806	0.0997983	0.0778477	0.0606869	0.0472909	0.0368434	0.0286999	0.0223545	0.0174111	0.0135604	0.0105612
t = 84 ms	0.00135955	0.00174569	0.00224151	0.00287816	0.00369562	0.00474525	0.00609298	0.00782345	0.0100453	0.0128981	0.0165607	0.0212626	0.0272981	0.0350439	0.0449811	0.0577227	0.0740453	0.0949238	0.121564	0.155416	0.198146	0.25149	0.316894	0.394754	0.483101	0.575788	0.661091	0.722759	0.745463	0.722759	0.661091	0.575788	0.483101	0.394754	0.316894	0.25149	0.198146	0.155416	0.121564	0.0949238	0.0740453	0.0577227	0.0449811	0.0350439	0.0272981	0.0212626	0.0165607	0.0128981	0.0100453
t = 85 ms	0.00128087	0.00164467	0.0021118	0.0027116	0.00348175	0.00447064	0.00574038	0.00737071	0.00946401	0.0121517	0.0156023	0.0200321	0.0257184	0.0330159	0.042378	0.0543823	0.0697603	0.0894306	0.114529	0.146422	0.186679	0.236936	0.298555	0.37191	0.455144	0.542467	0.622834	0.680933	0.702323	0.680933	0.622834	0.542467	0.455144	0.37191	0.298555	0.236936	0.186679	0.146422	0.114529	0.0894306	0.0697603	0.0543823	0.042378	0.0330159	0.0257184	0.0200321	0.0156023	0.0121517	0.00946401
t = 86 ms	0.00119388	0.00153297	0.00196837	0.00252744	0.00324529	0.00416701	0.00535052	0.00687012	0.00882126	0.0113264	0.0145427	0.0186716	0.0239717	0.0307736	0.0394999	0.0506889	0.0650225	0.0833569	0.106751	0.136478	0.174001	0.220845	0.278278	0.346652	0.424233	0.505626	0.580534	0.634688	0.654625	0.634688	0.580534	0.505626	0.424233	0.346652	0.278278	0.220845	0.174001	0.136478	0.106751	0.0833569	0.0650225	0.0506889	0.0394999	0.0307736	0.0239717	0.0186716	0.0145427	0.0113264	0.00882126
t = 87 ms	0.00109918	0.00141137	0.00181224	0.00232695	0.00298786	0.00383647	0.0049261	0.00632517	0.00812153	0.0104279	0.0133891	0.0171906	0.0220702	0.0283325	0.0363667	0.0466681	0.0598648	0.0767448	0.0982827	0.125652	0.160199	0.203327	0.256205	0.319154	0.390581	0.465518	0.534484	0.584342	0.602698	0.584342	0.534484	0.465518	0.390581	0.319154	0.256205	0.203327	0.160199	0.125652	0.0982827	0.0767448	0.0598648	0.0466681	0.0363667	0.0283325	0.0220702	0.0171906	0.0133891	0.0104279	0.00812153
t = 88 ms	0.000997417	0.00128071	0.00164446	0.00211153	0.00271125	0.0034813	0.00447004	0.00573959	0.00736964	0.00946253	0.0121495	0.0155991	0.020027	0.0257095	0.0329999	0.0423476	0.0543225	0.0696398	0.0891838	0.114019	0.145367	0.184503	0.232485	0.289607	0.354421	0.422421	0.485002	0.530244	0.546901	0.530244	0.485002	0.422421	0.354421	0.289607	0.232485	0.184503	0.145367	0.114019	0.0891838	0.0696398	0.0543225	0.0423476	0.0329999	0.0257095	0.020027	0.0155991	0.0121495	0.00946253	0.00736964
t = 89 ms	0.000889294	0.00114188	0.0014662	0.00188263	0.00241734	0.00310391	0.00398548	0.0051174	0.00657075	0.00843676	0.0108325	0.0139081	0.017856	0.0229225	0.0294226	0.037757	0.0484338	0.0620906	0.079516	0.101659	0.129609	0.164502	0.207283	0.258213	0.316001	0.376629	0.432426	0.472764	0.487615	0.472764	0.432426	0.376629	0.316001	0.258213	0.207283	0.164502	0.129609	0.101659	0.079516	0.0620906	0.0484338	0.037757	0.0294226	0.0229225	0.017856	0.0139081	0.0108325	0.00843676	0.00657075
t = 90 ms	0.000775547	0.000995821	0.00127866	0.00164183	0.00210814	0.0027069	0.0034757	0.00446284	0.0057303	0.00735764	0.00944693	0.0121291	0.0155721	0.0199906	0.0256592	0.0329276	0.0422387	0.0541488	0.0693453	0.0886562	0.113031	0.143461	0.18077	0.225185	0.275582	0.328455	0.377116	0.412294	0.425245	0.412294	0.377116	0.328455	0.275582	0.225185	0.18077	0.143461	0.113031	0.0886562	0.0693453	0.0541488	0.0422387	0.0329276	0.0256592	0.0199906	0.0155721	0.0121291	0.00944693	0.00735764	0.0057303
t = 91 ms	0.000656948	0.000843538	0.00108312	0.00139076	0.00178576	0.00229295	0.00294419	0.00378038	0.00485401	0.00623249	0.00800229	0.0102743	0.0131907	0.0169336	0.0217353	0.0278922	0.0357795	0.0458682	0.0587409	0.0750987	0.0957462	0.121523	0.153126	0.19075	0.23344	0.278227	0.319446	0.349245	0.360216	0.349245	0.319446	0.278227	0.23344	0.19075	0.153126	0.121523	0.0957462	0.0750987	0.0587409	0.0458682	0.0357795	0.0278922	0.0217353	0.0169336	0.0131907	0.0102743	0.00800229	0.00623249	0.00485401
t = 92 ms	0.000534303	0.000686058	0.000880915	0.00113112	0.00145238	0.00186488	0.00239454	0.00307462	0.00394782	0.00506895	0.00650834	0.00835621	0.0107282	0.0137722	0.0176776	0.0226851	0.0290998	0.0373051	0.0477746	0.0610786	0.0778714	0.0988356	0.124539	0.155139	0.189859	0.226285	0.259809	0.284045	0.292967	0.284045	0.259809	0.226285	0.189859	0.155139	0.124539	0.0988356	0.0778714	0.0610786	0.0477746	0.0373051	0.0290998	0.0226851	0.0176776	0.0137722	0.0107282	0.00835621	0.00650834	0.00506895	0.00394782
t = 93 ms	0.000408438	0.000524445	0.0006734	0.000864661	0.00111024	0.00142558	0.00183046	0.00235034	0.00301784	0.00387487	0.00497518	0.00638775	0.00820095	0.0105279	0.0135133	0.0173412	0.0222448	0.0285172	0.0365204	0.0466904	0.0595274	0.0755531	0.0952018	0.118593	0.145134	0.172979	0.198606	0.217133	0.223954	0.217133	0.198606	0.172979	0.145134	0.118593	0.0952018	0.0755531	0.0595274	0.0466904	0.0365204	0.0285172	0.0222448	0.0173412	0.0135133	0.0105279	0.00820095	0.00638775	0.00497518	0.00387487	0.00301784
t = 94 ms	0.000280201	0.000359785	0.000461973	0.000593184	0.000761662	0.000977989	0.00125575	0.0016124	0.00207033	0.00265828	0.00341313	0.0043822	0.00562611	0.00722249	0.00927054	0.0118966	0.0152606	0.0195637	0.0250541	0.032031	0.0408376	0.0518317	0.0653114	0.0813584	0.0995664	0.118669	0.13625	0.14896	0.153639	0.14896	0.13625	0.118669	0.0995664	0.0813584	0.0653114	0.0518317	0.0408376	0.032031	0.0250541	0.0195637	0.0152606	0.0118966	0.00927054	0.00722249	0.00562611	0.0043822	0.00341313	0.00265828	0.00207033
t = 95 ms	0.000150453	0.000193185	0.000248055	0.000318508	0.000408971	0.000525127	0.000674272	0.000865774	0.00111166	0.00142735	0.00183267	0.002353	0.00302092	0.00387809	0.00497778	0.00638782	0.00819415	0.0105046	0.0134527	0.0171989	0.0219276	0.0278309	0.0350687	0.043685	0.0534618	0.063719	0.0731589	0.0799834	0.0824959	0.0799834	0.0731589	0.063719	0.0534618	0.043685	0.0350687	0.0278309	0.0219276	0.0171989	0.0134527	0.0105046	0.00819415	0.00638782	0.00497778	0.00387809	0.00302092	0.002353	0.00183267	0.00142735	0.00111166
t = 96 ms	2.00618e-05	2.57598e-05	3.30762e-05	4.24706e-05	5.45332e-05	7.00218e-05	8.99091e-05	0.000115444	0.000148231	0.000190327	0.000244372	0.000313755	0.000402816	0.000517114	0.000663749	0.000851768	0.00109263	0.00140071	0.00179382	0.00229335	0.00292388	0.00371103	0.00467614	0.00582507	0.00712873	0.00849644	0.00975519	0.0106652	0.0110002	0.0106652	0.00975519	0.00849644	0.00712873	0.00582507	0.00467614	0.00371103	0.00292388	0.00229335	0.00179382	0.00140071	0.00109263	0.000851768	0.000663749	0.000517114	0.000402816	0.000313755	0.000244372	0.000190327	0.000148231
t = 97 ms	-0.000110102	-0.000141374	-0.000181527	-0.000233085	-0.000299287	-0.00038429	-0.000493435	-0.000633576	-0.000813514	-0.00104454	-0.00134115	-0.00172194	-0.00221072	-0.002838	-0.00364276	-0.00467463	-0.00599651	-0.00768734	-0.00984474	-0.0125862	-0.0160467	-0.0203667	-0.0256634	-0.0319689	-0.0391236	-0.0466298	-0.053538	-0.0585321	-0.0603708	-0.0585321	-0.053538	-0.0466298	-0.0391236	-0.0319689	-0.0256634	-0.0203667	-0.0160467	-0.0125862	-0.00984474	-0.00768734	-0.00599651	-0.00467463	-0.00364276	-0.002838	-0.00221072	-0.00172194	-0.00134115	-0.00104454	-0.000813514
t = 98 ms	-0.000239172	-0.000307103	-0.000394327	-0.000506326	-0.000650133	-0.000834784	-0.00107188	-0.0013763	-0.00176718	-0.00226903	-0.00291335	-0.00374052	-0.00480229	-0.00616492	-0.00791308	-0.0101546	-0.0130261	-0.016699	-0.0213855	-0.0273408	-0.0348579	-0.0442422	-0.055748	-0.0694453	-0.0849872	-0.101293	-0.116299	-0.127148	-0.131142	-0.127148	-0.116299	-0.101293	-0.0849872	-0.0694453	-0.055748	-0.0442422	-0.0348579	-0.0273408	-0.0213855	-0.016699	-0.0130261	-0.0101546	-0.00791308	-0.00616492	-0.00480229	-0.00374052	-0.00291335	-0.00226903	-0.00176718
t = 99 ms	-0.000366292	-0.000470327	-0.000603912	-0.000775437	-0.000995678	-0.00127847	-0.00164158	-0.00210781	-0.00270643	-0.00347502	-0.0044618	-0.0057286	-0.0073547	-0.00944157	-0.0121189	-0.0155517	-0.0199494	-0.0255745	-0.0327519	-0.0418724	-0.0533848	-0.0677568	-0.0853779	-0.106355	-0.130158	-0.15513	-0.178112	-0.194727	-0.200844	-0.194727	-0.178112	-0.15513	-0.130158	-0.106355	-0.0853779	-0.0677568	-0.0533848	-0.0418724	-0.0327519	-0.0255745	-0.0199494	-0.0155517	-0.0121189	-0.00944157	-0.0073547	-0.0057286	-0.0044618	-0.00347502	-0.00270643
t = 100 ms	-0.000490619	-0.000629967	-0.000808893	-0.00103864	-0.00133363	-0.00171241	-0.00219877	-0.00282324	-0.00362505	-0.00465452	-0.00597623	-0.00767302	-0.00985106	-0.0126463	-0.0162323	-0.0208304	-0.0267207	-0.0342551	-0.0438686	-0.0560849	-0.0715048	-0.090755	-0.114357	-0.142455	-0.174336	-0.207784	-0.238568	-0.260822	-0.269015	-0.260822	-0.238568	-0.207784	-0.174336	-0.142455	-0.114357	-0.090755	-0.0715048	-0.0560849	-0.0438686	-0.0342551	-0.0267207	-0.0208304	-0.0162323	-0.0126463	-0.00985106	-0.00767302	-0.00597623	-0.00465452	-0.00362505
t = 101 ms	-0.000611335	-0.000784969	-0.00100792	-0.00129419	-0.00166177	-0.00213375	-0.00273977	-0.0035179	-0.00451699	-0.00579975	-0.00744667	-0.00956095	-0.0122749	-0.0157578	-0.0202262	-0.0259556	-0.0332953	-0.0426835	-0.0546623	-0.0698844	-0.0890983	-0.113085	-0.142494	-0.177505	-0.217231	-0.258909	-0.297266	-0.324996	-0.335205	-0.324996	-0.297266	-0.258909	-0.217231	-0.177505	-0.142494	-0.113085	-0.0890983	-0.0698844	-0.0546623	-0.0426835	-0.0332953	-0.0259556	-0.0202262	-0.0157578	-0.0122749	-0.00956095	-0.00744667	-0.00579975	-0.00451699
t = 102 ms	-0.000727644	-0.000934313	-0.00119968	-0.00154042	-0.00197793	-0.0025397	-0.00326102	-0.00418719	-0.00537636	-0.00690319	-0.00886344	-0.01138	-0.0146102	-0.0187558	-0.0240743	-0.0308938	-0.0396298	-0.0508042	-0.0650621	-0.0831803	-0.10605	-0.1346	-0.169605	-0.211277	-0.258561	-0.308168	-0.353823	-0.386828	-0.39898	-0.386828	-0.353823	-0.308168	-0.258561	-0.211277	-0.169605	-0.1346	-0.10605	-0.0831803	-0.0650621	-0.0508042	-0.0396298	-0.0308938	-0.0240743	-0.0187558	-0.0146102	-0.01138	-0.00886344	-0.00690319	-0.00537636
t = 103 ms	-0.000838785	-0.00107702	-0.00138292	-0.0017757	-0.00228004	-0.00292762	-0.00375911	-0.00482675	-0.00619755	-0.00795758	-0.0102172	-0.0131181	-0.0168418	-0.0216206	-0.0277515	-0.0356125	-0.0456829	-0.0585641	-0.0749997	-0.0958852	-0.122248	-0.155159	-0.19551	-0.243547	-0.298053	-0.355238	-0.407866	-0.445913	-0.45992	-0.445913	-0.407866	-0.355238	-0.298053	-0.243547	-0.19551	-0.155159	-0.122248	-0.0958852	-0.0749997	-0.0585641	-0.0456829	-0.0356125	-0.0277515	-0.0216206	-0.0168418	-0.0131181	-0.0102172	-0.00795758	-0.00619755
t = 104 ms	-0.000944031	-0.00121216	-0.00155644	-0.00199851	-0.00256613	-0.00329496	-0.00423079	-0.00543238	-0.00697519	-0.00895605	-0.0114992	-0.0147641	-0.018955	-0.0243334	-0.0312336	-0.040081	-0.0514149	-0.0659124	-0.0844103	-0.107916	-0.137587	-0.174627	-0.220042	-0.274106	-0.335451	-0.399811	-0.459042	-0.501863	-0.517628	-0.501863	-0.459042	-0.399811	-0.335451	-0.274106	-0.220042	-0.174627	-0.137587	-0.107916	-0.0844103	-0.0659124	-0.0514149	-0.040081	-0.0312336	-0.0243334	-0.018955	-0.0147641	-0.0114992	-0.00895605	-0.00697519
t = 105 ms	-0.0010427	-0.00133885	-0.00171911	-0.00220738	-0.00283433	-0.00363934	-0.00467297	-0.00600015	-0.00770421	-0.0098921	-0.0127011	-0.0163072	-0.0209361	-0.0268767	-0.034498	-0.0442701	-0.0567886	-0.0728013	-0.0932325	-0.119195	-0.151967	-0.192879	-0.24304	-0.302754	-0.370511	-0.441597	-0.50702	-0.554316	-0.571729	-0.554316	-0.50702	-0.441597	-0.370511	-0.302754	-0.24304	-0.192879	-0.151967	-0.119195	-0.0932325	-0.0728013	-0.0567886	-0.0442701	-0.034498	-0.0268767	-0.0209361	-0.0163072	-0.0127011	-0.0098921	-0.00770421
t = 106 ms	-0.00113415	-0.00145627	-0.00186989	-0.00240098	-0.00308291	-0.00395852	-0.00508281	-0.00652638	-0.00837989	-0.0107597	-0.013815	-0.0177374	-0.0227723	-0.0292339	-0.0375236	-0.0481527	-0.0617692	-0.0791862	-0.101409	-0.129649	-0.165295	-0.209795	-0.264355	-0.329307	-0.403006	-0.480327	-0.551487	-0.602931	-0.621871	-0.602931	-0.551487	-0.480327	-0.403006	-0.329307	-0.264355	-0.209795	-0.165295	-0.129649	-0.101409	-0.0791862	-0.0617692	-0.0481527	-0.0375236	-0.0292339	-0.0227723	-0.0177374	-0.013815	-0.0107597	-0.00837989
t = 107 ms	-0.00121779	-0.00156367	-0.00200779	-0.00257805	-0.00331027	-0.00425045	-0.00545765	-0.00700769	-0.00899789	-0.0115532	-0.0148339	-0.0190455	-0.0244517	-0.0313898	-0.0402908	-0.0517039	-0.0663245	-0.085026	-0.108888	-0.139211	-0.177485	-0.225267	-0.283851	-0.353593	-0.432727	-0.51575	-0.592158	-0.647396	-0.667733	-0.647396	-0.592158	-0.51575	-0.432727	-0.353593	-0.283851	-0.225267	-0.177485	-0.139211	-0.108888	-0.085026	-0.0663245	-0.0517039	-0.0402908	-0.0313898	-0.0244517	-0.0190455	-0.0148339	-0.0115532	-0.00899789
t = 108 ms	-0.00129308	-0.00166035	-0.00213193	-0.00273745	-0.00351495	-0.00451326	-0.00579511	-0.00744098	-0.00955424	-0.0122675	-0.0157511	-0.0202231	-0.0259636	-0.0333307	-0.0427821	-0.0549008	-0.0704255	-0.0902833	-0.115621	-0.147818	-0.188459	-0.239195	-0.301401	-0.375456	-0.459483	-0.54764	-0.628772	-0.687426	-0.70902	-0.687426	-0.628772	-0.54764	-0.459483	-0.375456	-0.301401	-0.239195	-0.188459	-0.147818	-0.115621	-0.0902833	-0.0704255	-0.0549008	-0.0427821	-0.0333307	-0.0259636	-0.0202231	-0.0157511	-0.0122675	-0.00955424
t = 109 ms	-0.00135956	-0.00174571	-0.00224153	-0.00287818	-0.00369565	-0.00474528	-0.00609303	-0.00782352	-0.0100454	-0.0128982	-0.0165608	-0.0212628	-0.0272983	-0.0350441	-0.0449814	-0.0577232	-0.074046	-0.0949246	-0.121565	-0.155417	-0.198147	-0.251492	-0.316896	-0.394758	-0.483105	-0.575793	-0.661097	-0.722765	-0.74547	-0.722765	-0.661097	-0.575793	-0.483105	-0.394758	-0.316896	-0.251492	-0.198147	-0.155417	-0.121565	-0.0949246	-0.074046	-0.0577232	-0.0449814	-0.0350441	-0.0272983	-0.0212628	-0.0165608	-0.0128982	-0.0100454
t = 110 ms	-0.0014168	-0.0018192	-0.0023359	-0.00299935	-0.00385123	-0.00494506	-0.00634954	-0.00815288	-0.0104683	-0.0134412	-0.017258	-0.0221579	-0.0284476	-0.0365195	-0.0468751	-0.0601533	-0.0771632	-0.0989209	-0.126682	-0.16196	-0.206489	-0.26208	-0.330237	-0.411377	-0.503443	-0.600033	-0.688928	-0.753193	-0.776853	-0.753193	-0.688928	-0.600033	-0.503443	-0.411377	-0.330237	-0.26208	-0.206489	-0.16196	-0.126682	-0.0989209	-0.0771632	-0.0601533	-0.0468751	-0.0365195	-0.0284476	-0.0221579	-0.017258	-0.0134412	-0.0104683
t = 111 ms	-0.00146444	-0.00188037	-0.00241444	-0.0031002	-0.00398073	-0.00511134	-0.00656304	-0.00842702	-0.0108203	-0.0138932	-0.0178383	-0.022903	-0.0294042	-0.0377475	-0.0484513	-0.062176	-0.0797579	-0.102247	-0.130942	-0.167406	-0.213433	-0.270892	-0.341342	-0.425209	-0.520372	-0.62021	-0.712094	-0.77852	-0.802975	-0.77852	-0.712094	-0.62021	-0.520372	-0.425209	-0.341342	-0.270892	-0.213433	-0.167406	-0.130942	-0.102247	-0.0797579	-0.062176	-0.0484513	-0.0377475	-0.0294042	-0.022903	-0.0178383	-0.0138932	-0.0108203
t = 112 ms	-0.00150219	-0.00192885	-0.00247669	-0.00318013	-0.00408336	-0.00524311	-0.00673225	-0.00864428	-0.0110993	-0.0142513	-0.0182982	-0.0234935	-0.0301622	-0.0387206	-0.0497004	-0.0637789	-0.0818141	-0.104883	-0.134318	-0.171722	-0.218935	-0.277876	-0.350142	-0.436172	-0.533787	-0.636199	-0.730452	-0.798591	-0.823677	-0.798591	-0.730452	-0.636199	-0.533787	-0.436172	-0.350142	-0.277876	-0.218935	-0.171722	-0.134318	-0.104883	-0.0818141	-0.0637789	-0.0497004	-0.0387206	-0.0301622	-0.0234935	-0.0182982	-0.0142513	-0.0110993
t = 113 ms	-0.00152983	-0.00196435	-0.00252227	-0.00323865	-0.0041585	-0.0053396	-0.00685614	-0.00880336	-0.0113035	-0.0145136	-0.0186349	-0.0239258	-0.0307173	-0.0394332	-0.0506151	-0.0649526	-0.0833197	-0.106813	-0.13679	-0.174882	-0.222964	-0.28299	-0.356585	-0.444198	-0.54361	-0.647907	-0.743894	-0.813287	-0.838835	-0.813287	-0.743894	-0.647907	-0.54361	-0.444198	-0.356585	-0.28299	-0.222964	-0.174882	-0.13679	-0.106813	-0.0833197	-0.0649526	-0.0506151	-0.0394332	-0.0307173	-0.0239258	-0.0186349	-0.0145136	-0.0113035
t = 114 ms	-0.00154721	-0.00198666	-0.00255092	-0.00327544	-0.00420574	-0.00540025	-0.00693402	-0.00890336	-0.0114319	-0.0146785	-0.0188466	-0.0241976	-0.0310662	-0.0398811	-0.05119	-0.0656904	-0.0842661	-0.108027	-0.138344	-0.176869	-0.225497	-0.286204	-0.360636	-0.449244	-0.549785	-0.655267	-0.752344	-0.822525	-0.848363	-0.822525	-0.752344	-0.655267	-0.549785	-0.449244	-0.360636	-0.286204	-0.225497	-0.176869	-0.138344	-0.108027	-0.0842661	-0.0656904	-0.05119	-0.0398811	-0.0310662	-0.0241976	-0.0188466	-0.0146785	-0.0114319
t = 115 ms	-0.00155424	-0.00199568	-0.0025625	-0.00329031	-0.00422483	-0.00542477	-0.00696549	-0.00894377	-0.0114838	-0.0147451	-0.0189322	-0.0243074	-0.0312072	-0.0400622	-0.0514224	-0.0659886	-0.0846487	-0.108517	-0.138972	-0.177672	-0.22652	-0.287503	-0.362273	-0.451283	-0.552281	-0.658241	-0.75576	-0.826259	-0.852214	-0.826259	-0.75576	-0.658241	-0.552281	-0.451283	-0.362273	-0.287503	-0.22652	-0.177672	-0.138972	-0.108517	-0.0846487	-0.0659886	-0.0514224	-0.0400622	-0.0312072	-0.0243074	-0.0189322	-0.0147451	-0.0114838
t = 116 ms	-0.00155089	-0.00199138	-0.00255698	-0.00328322	-0.00421573	-0.00541308	-0.00695049	-0.00892451	-0.0114591	-0.0147133	-0.0188914	-0.0242551	-0.03114	-0.0399759	-0.0513116	-0.0658465	-0.0844663	-0.108283	-0.138672	-0.177289	-0.226032	-0.286884	-0.361492	-0.450311	-0.551091	-0.656823	-0.754132	-0.824479	-0.850378	-0.824479	-0.754132	-0.656823	-0.551091	-0.450311	-0.361492	-0.286884	-0.226032	-0.177289	-0.138672	-0.108283	-0.0844663	-0.0658465	-0.0513116	-0.0399759	-0.03114	-0.0242551	-0.0188914	-0.0147133	-0.0114591
t = 117 ms	-0.00153722	-0.00197383	-0.00253444	-0.00325428	-0.00417857	-0.00536537	-0.00688923	-0.00884585	-0.0113581	-0.0145836	-0.0187249	-0.0240413	-0.0308655	-0.0396235	-0.0508594	-0.0652661	-0.0837218	-0.107329	-0.13745	-0.175726	-0.22404	-0.284356	-0.358306	-0.446342	-0.546234	-0.651034	-0.747485	-0.817212	-0.842883	-0.817212	-0.747485	-0.651034	-0.546234	-0.446342	-0.358306	-0.284356	-0.22404	-0.175726	-0.13745	-0.107329	-0.0837218	-0.0652661	-0.0508594	-0.0396235	-0.0308655	-0.0240413	-0.0187249	-0.0145836	-0.0113581
t = 118 ms	-0.00151335	-0.00194318	-0.00249509	-0.00320375	-0.00411369	-0.00528206	-0.00678225	-0.00870849	-0.0111817	-0.0143572	-0.0184341	-0.023668	-0.0303862	-0.0390082	-0.0500696	-0.0642527	-0.0824218	-0.105662	-0.135316	-0.172998	-0.220561	-0.27994	-0.352742	-0.439411	-0.537752	-0.640925	-0.735878	-0.804522	-0.829795	-0.804522	-0.735878	-0.640925	-0.537752	-0.439411	-0.352742	-0.27994	-0.220561	-0.172998	-0.135316	-0.105662	-0.0824218	-0.0642527	-0.0500696	-0.0390082	-0.0303862	-0.023668	-0.0184341	-0.0143572	-0.0111817
t = 119 ms	-0.00147946	-0.00189967	-0.00243922	-0.00313202	-0.00402158	-0.00516379	-0.00663039	-0.0085135	-0.0109314	-0.0140357	-0.0180214	-0.023138	-0.0297059	-0.0381348	-0.0489485	-0.062814	-0.0805763	-0.103296	-0.132286	-0.169124	-0.215623	-0.273672	-0.344844	-0.429573	-0.525712	-0.626574	-0.719401	-0.786509	-0.811215	-0.786509	-0.719401	-0.626574	-0.525712	-0.429573	-0.344844	-0.273672	-0.215623	-0.169124	-0.132286	-0.103296	-0.0805763	-0.062814	-0.0489485	-0.0381348	-0.0297059	-0.023138	-0.0180214	-0.0140357	-0.0109314
t = 120 ms	-0.00143582	-0.00184363	-0.00236726	-0.00303962	-0.00390294	-0.00501145	-0.00643479	-0.00826235	-0.0106089	-0.0136217	-0.0174897	-0.0224554	-0.0288295	-0.0370098	-0.0475045	-0.060961	-0.0781993	-0.100249	-0.128383	-0.164135	-0.209262	-0.265598	-0.334671	-0.4169	-0.510203	-0.60809	-0.698178	-0.763306	-0.787284	-0.763306	-0.698178	-0.60809	-0.510203	-0.4169	-0.334671	-0.265598	-0.209262	-0.164135	-0.128383	-0.100249	-0.0781993	-0.060961	-0.0475045	-0.0370098	-0.0288295	-0.0224554	-0.0174897	-0.0136217	-0.0106089
t = 121 ms	-0.00138273	-0.00177546	-0.00227973	-0.00292723	-0.00375863	-0.00482616	-0.00619687	-0.00795685	-0.0102166	-0.013118	-0.016843	-0.0216252	-0.0277636	-0.0356414	-0.0457481	-0.058707	-0.0753079	-0.0965424	-0.123637	-0.158066	-0.201525	-0.255778	-0.322297	-0.401486	-0.491338	-0.585606	-0.672364	-0.735084	-0.758175	-0.735084	-0.672364	-0.585606	-0.491338	-0.401486	-0.322297	-0.255778	-0.201525	-0.158066	-0.123637	-0.0965424	-0.0753079	-0.058707	-0.0457481	-0.0356414	-0.0277636	-0.0216252	-0.016843	-0.013118	-0.0102166
t = 122 ms	-0.00132058	-0.00169566	-0.00217726	-0.00279566	-0.00358969	-0.00460923	-0.00591833	-0.00759921	-0.0097574	-0.0125284	-0.016086	-0.0206532	-0.0265157	-0.0340394	-0.0436918	-0.0560682	-0.071923	-0.092203	-0.118079	-0.150961	-0.192466	-0.244281	-0.30781	-0.383439	-0.469254	-0.559284	-0.642142	-0.702043	-0.724096	-0.702043	-0.642142	-0.559284	-0.469254	-0.383439	-0.30781	-0.244281	-0.192466	-0.150961	-0.118079	-0.092203	-0.071923	-0.0560682	-0.0436918	-0.0340394	-0.0265157	-0.0206532	-0.016086	-0.0125284	-0.0097574
t = 123 ms	-0.0012498	-0.00160478	-0.00206058	-0.00264583	-0.0033973	-0.00436221	-0.00560115	-0.00719194	-0.00923446	-0.0118569	-0.0152239	-0.0195463	-0.0250946	-0.0322151	-0.0413502	-0.0530633	-0.0680683	-0.0872615	-0.111751	-0.142871	-0.182151	-0.231189	-0.291314	-0.362889	-0.444104	-0.52931	-0.607727	-0.664418	-0.685289	-0.664418	-0.607727	-0.52931	-0.444104	-0.362889	-0.291314	-0.231189	-0.182151	-0.142871	-0.111751	-0.0872615	-0.0680683	-0.0530633	-0.0413502	-0.0322151	-0.0250946	-0.0195463	-0.0152239	-0.0118569	-0.00923446
t = 124 ms	-0.0011709	-0.00150346	-0.00193049	-0.00247879	-0.00318282	-0.00408681	-0.00524753	-0.00673789	-0.00865146	-0.0111084	-0.0142627	-0.0183123	-0.0235103	-0.0301812	-0.0387396	-0.0497132	-0.063771	-0.0817524	-0.104696	-0.133851	-0.170652	-0.216594	-0.272922	-0.339979	-0.416067	-0.495893	-0.56936	-0.622471	-0.642025	-0.622471	-0.56936	-0.495893	-0.416067	-0.339979	-0.272922	-0.216594	-0.170652	-0.133851	-0.104696	-0.0817524	-0.063771	-0.0497132	-0.0387396	-0.0301812	-0.0235103	-0.0183123	-0.0142627	-0.0111084	-0.00865146
t = 125 ms	-0.00108442	-0.00139242	-0.0017879	-0.0022957	-0.00294773	-0.00378495	-0.00485994	-0.00624021	-0.00801245	-0.0102879	-0.0132093	-0.0169597	-0.0217738	-0.027952	-0.0358782	-0.0460413	-0.0590607	-0.075714	-0.0969627	-0.123964	-0.158047	-0.200596	-0.252764	-0.314868	-0.385335	-0.459266	-0.527306	-0.576494	-0.594604	-0.576494	-0.527306	-0.459266	-0.385335	-0.314868	-0.252764	-0.200596	-0.158047	-0.123964	-0.0969627	-0.075714	-0.0590607	-0.0460413	-0.0358782	-0.027952	-0.0217738	-0.0169597	-0.0132093	-0.0102879	-0.00801245
t = 126 ms	-0.000990947	-0.0012724	-0.00163379	-0.00209783	-0.00269366	-0.00345871	-0.00444105	-0.00570236	-0.00732184	-0.00940115	-0.0120707	-0.0154979	-0.019897	-0.0255428	-0.0327858	-0.0420729	-0.0539702	-0.0691881	-0.0886053	-0.11328	-0.144425	-0.183306	-0.230977	-0.287728	-0.352122	-0.41968	-0.481856	-0.526805	-0.543353	-0.526805	-0.481856	-0.41968	-0.352122	-0.287728	-0.230977	-0.183306	-0.144425	-0.11328	-0.0886053	-0.0691881	-0.0539702	-0.0420729	-0.0327858	-0.0255428	-0.019897	-0.0154979	-0.0120707	-0.00940115	-0.00732184
t = 127 ms	-0.000891137	-0.00114424	-0.00146923	-0.00188653	-0.00242235	-0.00311035	-0.00399374	-0.005128	-0.00658437	-0.00845425	-0.0108549	-0.0139369	-0.017893	-0.02297	-0.0294835	-0.0378353	-0.0485342	-0.0622193	-0.0796808	-0.10187	-0.129878	-0.164843	-0.207713	-0.258748	-0.316656	-0.377409	-0.433322	-0.473744	-0.488626	-0.473744	-0.433322	-0.377409	-0.316656	-0.258748	-0.207713	-0.164843	-0.129878	-0.10187	-0.0796808	-0.0622193	-0.0485342	-0.0378353	-0.0294835	-0.02297	-0.017893	-0.0139369	-0.0108549	-0.00845425	-0.00658437
t = 128 ms	-0.000785668	-0.00100882	-0.00129535	-0.00166325	-0.00213565	-0.00274222	-0.00352106	-0.00452108	-0.00580508	-0.00745366	-0.00957022	-0.0122874	-0.0157753	-0.0202515	-0.0259941	-0.0333573	-0.04279	-0.0548554	-0.0702503	-0.0898132	-0.114506	-0.145333	-0.183129	-0.228124	-0.279179	-0.332742	-0.382037	-0.417675	-0.430795	-0.417675	-0.382037	-0.332742	-0.279179	-0.228124	-0.183129	-0.145333	-0.114506	-0.0898132	-0.0702503	-0.0548554	-0.04279	-0.0333573	-0.0259941	-0.0202515	-0.0157753	-0.0122874	-0.00957022	-0.00745366	-0.00580508
t = 129 ms	-0.000675257	-0.000867047	-0.00111331	-0.00142952	-0.00183553	-0.00235686	-0.00302624	-0.00388573	-0.00498929	-0.00640619	-0.00822531	-0.0105607	-0.0135584	-0.0174055	-0.0223411	-0.0286696	-0.0367767	-0.0471465	-0.0603779	-0.0771917	-0.0984146	-0.124909	-0.157394	-0.196066	-0.239945	-0.285981	-0.328349	-0.358978	-0.370255	-0.358978	-0.328349	-0.285981	-0.239945	-0.196066	-0.157394	-0.124909	-0.0984146	-0.0771917	-0.0603779	-0.0471465	-0.0367767	-0.0286696	-0.0223411	-0.0174055	-0.0135584	-0.0105607	-0.00822531	-0.00640619	-0.00498929
t = 130 ms	-0.000560654	-0.000719894	-0.000924362	-0.0011869	-0.00152401	-0.00195686	-0.00251264	-0.00322626	-0.00414252	-0.00531895	-0.00682933	-0.00876833	-0.0112573	-0.0144515	-0.0185494	-0.0238039	-0.030535	-0.039145	-0.0501308	-0.0640909	-0.081712	-0.10371	-0.130681	-0.16279	-0.199222	-0.237445	-0.272623	-0.298054	-0.307416	-0.298054	-0.272623	-0.237445	-0.199222	-0.16279	-0.130681	-0.10371	-0.081712	-0.0640909	-0.0501308	-0.039145	-0.030535	-0.0238039	-0.0185494	-0.0144515	-0.0112573	-0.00876833	-0.00682933	-0.00531895	-0.00414252
t = 131 ms	-0.000442635	-0.000568354	-0.00072978	-0.000937055	-0.0012032	-0.00154493	-0.00198372	-0.00254712	-0.00327051	-0.00419929	-0.00539173	-0.00692257	-0.00888758	-0.0114094	-0.0146447	-0.0187931	-0.0241073	-0.0309048	-0.0395781	-0.0505995	-0.0645113	-0.0818788	-0.103173	-0.128522	-0.157285	-0.187462	-0.215235	-0.235312	-0.242704	-0.235312	-0.215235	-0.187462	-0.157285	-0.128522	-0.103173	-0.0818788	-0.0645113	-0.0505995	-0.0395781	-0.0309048	-0.0241073	-0.0187931	-0.0146447	-0.0114094	-0.00888758	-0.00692257	-0.00539173	-0.00419929	-0.00327051
t = 132 ms	-0.000321993	-0.000413447	-0.000530876	-0.000681658	-0.000875264	-0.00112386	-0.00144305	-0.00185289	-0.00237912	-0.00305476	-0.0039222	-0.0050358	-0.00646524	-0.00829973	-0.0106532	-0.013671	-0.0175368	-0.0224816	-0.0287909	-0.0368085	-0.0469285	-0.0595625	-0.0750526	-0.093493	-0.114417	-0.136369	-0.156572	-0.171177	-0.176554	-0.171177	-0.156572	-0.136369	-0.114417	-0.093493	-0.0750526	-0.0595625	-0.0469285	-0.0368085	-0.0287909	-0.0224816	-0.0175368	-0.013671	-0.0106532	-0.00829973	-0.00646524	-0.0050358	-0.0039222	-0.00305476	-0.00237912
t = 133 ms	-0.000199541	-0.000256216	-0.000328987	-0.000422427	-0.000542406	-0.000696461	-0.000894267	-0.00114825	-0.00147436	-0.00189305	-0.00243061	-0.00312072	-0.00400655	-0.00514339	-0.00660188	-0.00847198	-0.0108677	-0.013932	-0.0178419	-0.0228104	-0.0290819	-0.0369112	-0.0465105	-0.0579382	-0.0709048	-0.0845086	-0.0970285	-0.10608	-0.109412	-0.10608	-0.0970285	-0.0845086	-0.0709048	-0.0579382	-0.0465105	-0.0369112	-0.0290819	-0.0228104	-0.0178419	-0.013932	-0.0108677	-0.00847198	-0.00660188	-0.00514339	-0.00400655	-0.00312072	-0.00243061	-0.00189305	-0.00147436
t = 134 ms	-7.6099e-05	-9.7713e-05	-0.000125466	-0.000161101	-0.000206858	-0.000265609	-0.000341047	-0.000437908	-0.000562275	-0.000721954	-0.000926962	-0.00119015	-0.00152798	-0.00196154	-0.00251776	-0.00323096	-0.0041446	-0.00531325	-0.00680438	-0.00869922	-0.011091	-0.0140768	-0.0177377	-0.0220959	-0.027041	-0.032229	-0.0370038	-0.0404556	-0.0417264	-0.0404556	-0.0370038	-0.032229	-0.027041	-0.0220959	-0.0177377	-0.0140768	-0.011091	-0.00869922	-0.00680438	-0.00531325	-0.0041446	-0.00323096	-0.00251776	-0.00196154	-0.00152798	-0.00119015	-0.000926962	-0.000721954	-0.000562275
t = 135 ms	4.75082e-05	6.10017e-05	7.83277e-05	0.000100575	0.00012914	0.000165818	0.000212914	0.000273384	0.000351025	0.000450712	0.000578697	0.000743003	0.000953909	0.00122458	0.00157182	0.00201707	0.00258745	0.00331703	0.00424793	0.00543087	0.00692403	0.00878809	0.0110736	0.0137943	0.0168815	0.0201204	0.0231012	0.0252562	0.0260496	0.0252562	0.0231012	0.0201204	0.0168815	0.0137943	0.0110736	0.00878809	0.00692403	0.00543087	0.00424793	0.00331703	0.00258745	0.00201707	0.00157182	0.00122458	0.000953909	0.000743003	0.000578697	0.000450712	0.000351025
t = 136 ms	0.000170457	0.000218871	0.000281035	0.000360856	0.000463347	0.000594947	0.000763922	0.000980885	0.00125946	0.00161713	0.00207633	0.00266585	0.00342257	0.00439371	0.00563961	0.00723713	0.00928362	0.0119013	0.0152413	0.0194857	0.024843	0.0315312	0.0397313	0.0494933	0.06057	0.0721909	0.0828859	0.0906178	0.0934643	0.0906178	0.0828859	0.0721909	0.06057	0.0494933	0.0397313	0.0315312	0.024843	0.0194857	0.0152413	0.0119013	0.00928362	0.00723713	0.00563961	0.00439371	0.00342257	0.00266585	0.00207633	0.00161713	0.00125946
t = 137 ms	0.00029193	0.000374845	0.00048131	0.000618013	0.000793543	0.00101892	0.00130832	0.00167989	0.00215699	0.00276955	0.00355599	0.00456562	0.0058616	0.00752481	0.00965858	0.0123945	0.0158994	0.0203826	0.0261028	0.0333718	0.0425469	0.0540013	0.0680451	0.0847638	0.103734	0.123636	0.141953	0.155195	0.16007	0.155195	0.141953	0.123636	0.103734	0.0847638	0.0680451	0.0540013	0.0425469	0.0333718	0.0261028	0.0203826	0.0158994	0.0123945	0.00965858	0.00752481	0.0058616	0.00456562	0.00355599	0.00276955	0.00215699
t = 138 ms	0.000411121	0.00052789	0.000677824	0.000870342	0.00111754	0.00143494	0.00184249	0.00236578	0.00303766	0.00390032	0.00500787	0.00642972	0.00825483	0.0105971	0.0136021	0.0174551	0.022391	0.0287046	0.0367603	0.0469971	0.0599184	0.0760495	0.0958272	0.119372	0.146088	0.174116	0.199911	0.218559	0.225425	0.218559	0.199911	0.174116	0.146088	0.119372	0.0958272	0.0760495	0.0599184	0.0469971	0.0367603	0.0287046	0.022391	0.0174551	0.0136021	0.0105971	0.00825483	0.00642972	0.00500787	0.00390032	0.00303766
t = 139 ms	0.000527245	0.000676996	0.000869279	0.00111617	0.00143319	0.00184025	0.00236291	0.003034	0.00389567	0.00500199	0.00642237	0.00824583	0.0105865	0.0135903	0.0174441	0.0223854	0.0287154	0.0368123	0.0471435	0.0602717	0.0768427	0.09753	0.122894	0.153089	0.187351	0.223296	0.256377	0.280293	0.289097	0.280293	0.256377	0.223296	0.187351	0.153089	0.122894	0.09753	0.0768427	0.0602717	0.0471435	0.0368123	0.0287154	0.0223854	0.0174441	0.0135903	0.0105865	0.00824583	0.00642237	0.00500199	0.00389567
t = 140 ms	0.000639535	0.000821179	0.00105441	0.00135389	0.00173843	0.00223218	0.00286615	0.00368017	0.00472535	0.00606729	0.00779018	0.010002	0.0128411	0.0164847	0.0211592	0.0271529	0.0348311	0.0446524	0.0571839	0.0731081	0.0932083	0.118302	0.149068	0.185693	0.227252	0.270852	0.310979	0.339988	0.350668	0.339988	0.310979	0.270852	0.227252	0.185693	0.149068	0.118302	0.0932083	0.0731081	0.0571839	0.0446524	0.0348311	0.0271529	0.0211592	0.0164847	0.0128411	0.010002	0.00779018	0.00606729	0.00472535
t = 141 ms	0.000747255	0.000959493	0.00123201	0.00158193	0.00203124	0.00260815	0.00334891	0.00430004	0.00552126	0.00708923	0.00910231	0.0116867	0.015004	0.0192613	0.0247231	0.0317264	0.0406979	0.0521734	0.0668156	0.085422	0.108908	0.138228	0.174176	0.216971	0.265529	0.316473	0.363358	0.397253	0.409732	0.397253	0.363358	0.316473	0.265529	0.216971	0.174176	0.138228	0.108908	0.085422	0.0668156	0.0521734	0.0406979	0.0317264	0.0247231	0.0192613	0.015004	0.0116867	0.00910231	0.00708923	0.00552126
t = 142 ms	0.000849698	0.00109103	0.00140091	0.00179881	0.00230971	0.00296571	0.00380802	0.00488955	0.00627819	0.00806112	0.0103502	0.0132888	0.0170609	0.0219019	0.0281125	0.0360759	0.0462773	0.059326	0.0759755	0.0971328	0.123838	0.157178	0.198054	0.246716	0.301931	0.359859	0.413173	0.451714	0.465904	0.451714	0.413173	0.359859	0.301931	0.246716	0.198054	0.157178	0.123838	0.0971328	0.0759755	0.059326	0.0462773	0.0360759	0.0281125	0.0219019	0.0170609	0.0132888	0.0103502	0.00806112	0.00627819
t = 143 ms	0.000946199	0.00121494	0.00156002	0.0020031	0.00257202	0.00330253	0.0042405	0.00544485	0.0069912	0.00897662	0.0115256	0.014798	0.0189986	0.0243893	0.0313053	0.040173	0.051533	0.0660637	0.0846041	0.108164	0.137903	0.175028	0.220547	0.274735	0.336222	0.400729	0.460097	0.503016	0.518817	0.503016	0.460097	0.400729	0.336222	0.274735	0.220547	0.175028	0.137903	0.108164	0.0846041	0.0660637	0.051533	0.040173	0.0313053	0.0243893	0.0189986	0.014798	0.0115256	0.00897662	0.0069912
t = 144 ms	0.00103613	0.00133042	0.00170829	0.00219348	0.00281648	0.00361641	0.00464354	0.00596235	0.00765568	0.0098298	0.0126211	0.0162045	0.0208043	0.0267074	0.0342807	0.0439913	0.0564309	0.0723427	0.0926453	0.118445	0.15101	0.191664	0.241509	0.300847	0.368177	0.438816	0.503826	0.550824	0.568128	0.550824	0.503826	0.438816	0.368177	0.300847	0.241509	0.191664	0.15101	0.118445	0.0926453	0.0723427	0.0564309	0.0439913	0.0342807	0.0267074	0.0208043	0.0162045	0.0126211	0.0098298	0.00765568
t = 145 ms	0.00111891	0.00143671	0.00184477	0.00236873	0.0030415	0.00390534	0.00501453	0.00643871	0.00826732	0.0106151	0.0136294	0.0174992	0.0224664	0.0288411	0.0370195	0.0475059	0.0609394	0.0781224	0.100047	0.127908	0.163074	0.206977	0.260804	0.324883	0.397593	0.473874	0.544079	0.594832	0.613517	0.594832	0.544079	0.473874	0.397593	0.324883	0.260804	0.206977	0.163074	0.127908	0.100047	0.0781224	0.0609394	0.0475059	0.0370195	0.0288411	0.0224664	0.0174992	0.0136294	0.0106151	0.00826732
t = 146 ms	0.00119401	0.00153314	0.00196858	0.00252771	0.00324563	0.00416746	0.00535109	0.00687086	0.0088222	0.0113276	0.0145442	0.0186736	0.0239743	0.0307769	0.0395041	0.0506943	0.0650295	0.0833658	0.106762	0.136492	0.174019	0.220868	0.278308	0.346689	0.424278	0.50568	0.580596	0.634755	0.654695	0.634755	0.580596	0.50568	0.424278	0.346689	0.278308	0.220868	0.174019	0.136492	0.106762	0.0833658	0.0650295	0.0506943	0.0395041	0.0307769	0.0239743	0.0186736	0.0145442	0.0113276	0.0088222
t = 147 ms	0.00126095	0.00161909	0.00207894	0.00266941	0.00342759	0.00440109	0.00565108	0.00725605	0.00931678	0.0119626	0.0153596	0.0197205	0.0253183	0.0325023	0.0417188	0.0535363	0.0686751	0.0880394	0.112747	0.144144	0.183775	0.23325	0.293911	0.366124	0.448063	0.534029	0.613145	0.67034	0.691398	0.67034	0.613145	0.534029	0.448063	0.366124	0.293911	0.23325	0.183775	0.144144	0.112747	0.0880394	0.0686751	0.0535363	0.0417188	0.0325023	0.0253183	0.0197205	0.0153596	0.0119626	0.00931678
t = 148 ms	0.0013193	0.00169401	0.00217515	0.00279295	0.00358621	0.00460476	0.00591259	0.00759184	0.00974794	0.0125162	0.0160704	0.0206331	0.02649	0.0340064	0.0436494	0.0560138	0.0718532	0.0921136	0.117965	0.150815	0.19228	0.244045	0.307512	0.383068	0.468798	0.558742	0.641519	0.701362	0.723394	0.701362	0.641519	0.558742	0.468798	0.383068	0.307512	0.244045	0.19228	0.150815	0.117965	0.0921136	0.0718532	0.0560138	0.0436494	0.0340064	0.02649	0.0206331	0.0160704	0.0125162	0.00974794
t = 149 ms	0.0013687	0.00175745	0.00225661	0.00289753	0.0037205	0.0047772	0.006134	0.00787613	0.010113	0.0129849	0.0166722	0.0214058	0.0274819	0.0352798	0.0452839	0.0581114	0.0745439	0.095563	0.122382	0.156462	0.19948	0.253183	0.319027	0.397412	0.486354	0.579665	0.665542	0.727626	0.750483	0.727626	0.665542	0.579665	0.486354	0.397412	0.319027	0.253183	0.19948	0.156462	0.122382	0.095563	0.0745439	0.0581114	0.0452839	0.0352798	0.0274819	0.0214058	0.0166722	0.0129849	0.010113
t = 150 ms	0.00140885	0.001809	0.0023228	0.00298253	0.00382964	0.00491733	0.00631394	0.00810717	0.0104096	0.0133658	0.0171612	0.0220337	0.0282881	0.0363147	0.0466123	0.0598161	0.0767306	0.0983663	0.125972	0.161052	0.205332	0.26061	0.328386	0.40907	0.500621	0.596669	0.685066	0.74897	0.772498	0.74897	0.685066	0.596669	0.500621	0.40907	0.328386	0.26061	0.205332	0.161052	0.125972	0.0983663	0.0767306	0.0598161	0.0466123	0.0363147	0.0282881	0.0220337	0.0171612	0.0133658	0.0104096
t = 151 ms	0.00143951	0.00184836	0.00237334	0.00304743	0.00391297	0.00502433	0.00645132	0.00828357	0.0106361	0.0136567	0.0175346	0.0225131	0.0289036	0.0371049	0.0476266	0.0611176	0.0784002	0.100507	0.128713	0.164557	0.209799	0.266281	0.335531	0.417971	0.511514	0.609652	0.699972	0.765267	0.789307	0.765267	0.699972	0.609652	0.511514	0.417971	0.335531	0.266281	0.209799	0.164557	0.128713	0.100507	0.0784002	0.0611176	0.0476266	0.0371049	0.0289036	0.0225131	0.0175346	0.0136567	0.0106361
t = 152 ms	0.00146049	0.0018753	0.00240794	0.00309185	0.00397	0.00509756	0.00654536	0.00840431	0.0107912	0.0138557	0.0177902	0.0228413	0.0293249	0.0376457	0.0483208	0.0620084	0.0795429	0.101972	0.130589	0.166955	0.212857	0.270162	0.340422	0.424063	0.518969	0.618538	0.710175	0.776422	0.800811	0.776422	0.710175	0.618538	0.518969	0.424063	0.340422	0.270162	0.212857	0.166955	0.130589	0.101972	0.0795429	0.0620084	0.0483208	0.0376457	0.0293249	0.0228413	0.0177902	0.0138557	0.0107912
t = 153 ms	0.00147169	0.00188968	0.0024264	0.00311555	0.00400043	0.00513664	0.00659553	0.00846874	0.0108739	0.0139619	0.0179266	0.0230164	0.0295497	0.0379343	0.0486912	0.0624838	0.0801527	0.102753	0.13159	0.168235	0.214489	0.272233	0.343031	0.427314	0.522947	0.62328	0.715619	0.782373	0.80695	0.782373	0.715619	0.62328	0.522947	0.427314	0.343031	0.272233	0.214489	0.168235	0.13159	0.102753	0.0801527	0.0624838	0.0486912	0.0379343	0.0295497	0.0230164	0.0179266	0.0139619	0.0108739
t = 154 ms	0.00147305	0.00189143	0.00242864	0.00311843	0.00400414	0.00514139	0.00660164	0.00847658	0.0108839	0.0139749	0.0179432	0.0230377	0.0295771	0.0379694	0.0487362	0.0625416	0.0802269	0.102848	0.131712	0.168391	0.214688	0.272485	0.343349	0.42771	0.523431	0.623857	0.716281	0.783097	0.807697	0.783097	0.716281	0.623857	0.523431	0.42771	0.343349	0.272485	0.214688	0.168391	0.131712	0.102848	0.0802269	0.0625416	0.0487362	0.0379694	0.0295771	0.0230377	0.0179432	0.0139749	0.0108839
t = 155 ms	0.00146459	0.00188057	0.0024147	0.00310054	0.00398116	0.00511189	0.00656375	0.00842793	0.0108215	0.0138947	0.0178402	0.0229055	0.0294073	0.0377515	0.0484565	0.0621827	0.0797665	0.102258	0.130956	0.167424	0.213456	0.270921	0.341378	0.425255	0.520428	0.620277	0.71217	0.778604	0.803062	0.778604	0.71217	0.620277	0.520428	0.425255	0.341378	0.270921	0.213456	0.167424	0.130956	0.102258	0.0797665	0.0621827	0.0484565	0.0377515	0.0294073	0.0229055	0.0178402	0.0138947	0.0108215
t = 156 ms	0.00144641	0.00185722	0.00238472	0.00306204	0.00393173	0.00504842	0.00648225	0.00832328	0.0106871	0.0137221	0.0176187	0.0226211	0.0290422	0.0372828	0.0478549	0.0614106	0.078776	0.100988	0.12933	0.165345	0.210805	0.267557	0.33714	0.419975	0.513966	0.612575	0.703328	0.768936	0.79309	0.768936	0.703328	0.612575	0.513966	0.419975	0.33714	0.267557	0.210805	0.165345	0.12933	0.100988	0.078776	0.0614106	0.0478549	0.0372828	0.0290422	0.0226211	0.0176187	0.0137221	0.0106871
t = 157 ms	0.00141864	0.00182157	0.00233894	0.00300325	0.00385624	0.00495149	0.0063578	0.00816349	0.0104819	0.0134587	0.0172804	0.0221868	0.0284846	0.036567	0.0469361	0.0602316	0.0772636	0.0990496	0.126847	0.162171	0.206758	0.262421	0.330667	0.411912	0.504098	0.600814	0.689825	0.754173	0.777864	0.754173	0.689825	0.600814	0.504098	0.411912	0.330667	0.262421	0.206758	0.162171	0.126847	0.0990496	0.0772636	0.0602316	0.0469361	0.036567	0.0284846	0.0221868	0.0172804	0.0134587	0.0104819
t = 158 ms	0.0013815	0.00177388	0.0022777	0.00292462	0.00375528	0.00482186	0.00619134	0.00794976	0.0102075	0.0131063	0.016828	0.0216059	0.0277388	0.0356096	0.0457073	0.0586546	0.0752408	0.0964563	0.123526	0.157925	0.201345	0.25555	0.32201	0.401127	0.4909	0.585084	0.671764	0.734428	0.757499	0.734428	0.671764	0.585084	0.4909	0.401127	0.32201	0.25555	0.201345	0.157925	0.123526	0.0964563	0.0752408	0.0586546	0.0457073	0.0356096	0.0277388	0.0216059	0.016828	0.0131063	0.0102075
t = 159 ms	0.00133526	0.0017145	0.00220146	0.00282673	0.00362958	0.00466046	0.00598411	0.00768367	0.00986585	0.0126676	0.0162648	0.0208827	0.0268104	0.0344177	0.0441774	0.0566914	0.0727223	0.0932278	0.119392	0.152639	0.194606	0.246996	0.311232	0.387701	0.474469	0.5655	0.649279	0.709846	0.732144	0.709846	0.649279	0.5655	0.474469	0.387701	0.311232	0.246996	0.194606	0.152639	0.119392	0.0932278	0.0727223	0.0566914	0.0441774	0.0344177	0.0268104	0.0208827	0.0162648	0.0126676	0.00986585
t = 160 ms	0.00128025	0.00164387	0.00211077	0.00271028	0.00348006	0.00446847	0.00573759	0.00736713	0.00945942	0.0121458	0.0155947	0.0200224	0.0257059	0.0329999	0.0423575	0.0543559	0.0697265	0.0893872	0.114473	0.146351	0.186589	0.236821	0.29841	0.37173	0.454923	0.542204	0.622532	0.680603	0.701983	0.680603	0.622532	0.542204	0.454923	0.37173	0.29841	0.236821	0.186589	0.146351	0.114473	0.0893872	0.0697265	0.0543559	0.0423575	0.0329999	0.0257059	0.0200224	0.0155947	0.0121458	0.00945942
t = 161 ms	0.00121687	0.00156249	0.00200627	0.0025761	0.00330777	0.00424725	0.00545354	0.00700241	0.00899111	0.0115445	0.0148227	0.0190312	0.0244333	0.0313661	0.0402605	0.0516649	0.0662745	0.0849619	0.108806	0.139106	0.177351	0.225097	0.283637	0.353326	0.432401	0.515361	0.591712	0.646908	0.667229	0.646908	0.591712	0.515361	0.432401	0.353326	0.283637	0.225097	0.177351	0.139106	0.108806	0.0849619	0.0662745	0.0516649	0.0402605	0.0313661	0.0244333	0.0190312	0.0148227	0.0115445	0.00899111
t = 162 ms	0.00114556	0.00147092	0.0018887	0.00242514	0.00311393	0.00399835	0.00513395	0.00659205	0.0084642	0.0108679	0.013954	0.0179159	0.0230014	0.029528	0.0379011	0.0486372	0.0623907	0.0799829	0.10243	0.130954	0.166958	0.211906	0.267015	0.33262	0.407061	0.48516	0.557036	0.608998	0.628128	0.608998	0.557036	0.48516	0.407061	0.33262	0.267015	0.211906	0.166958	0.130954	0.10243	0.0799829	0.0623907	0.0486372	0.0379011	0.029528	0.0230014	0.0179159	0.013954	0.0108679	0.0084642
t = 163 ms	0.00106681	0.00136981	0.00175887	0.00225843	0.00289988	0.0037235	0.00478104	0.00613891	0.00788238	0.0101209	0.0129948	0.0166844	0.0214203	0.0274982	0.0352958	0.0452939	0.058102	0.0744849	0.0953887	0.121952	0.155481	0.197339	0.24866	0.309756	0.37908	0.45181	0.518746	0.567135	0.584951	0.567135	0.518746	0.45181	0.37908	0.309756	0.24866	0.197339	0.155481	0.121952	0.0953887	0.0744849	0.058102	0.0452939	0.0352958	0.0274982	0.0214203	0.0166844	0.0129948	0.0101209	0.00788238
t = 164 ms	0.000981179	0.00125986	0.00161769	0.00207715	0.00266711	0.00342462	0.00439727	0.00564614	0.00724966	0.00930848	0.0119517	0.0153451	0.0197009	0.025291	0.0324626	0.0416582	0.0534381	0.0685061	0.0877319	0.112163	0.143001	0.181499	0.2287	0.284892	0.348651	0.415543	0.477106	0.521612	0.537997	0.521612	0.477106	0.415543	0.348651	0.284892	0.2287	0.181499	0.143001	0.112163	0.0877319	0.0685061	0.0534381	0.0416582	0.0324626	0.025291	0.0197009	0.0153451	0.0119517	0.00930848	0.00724966
t = 165 ms	0.000889248	0.00114182	0.00146612	0.00188253	0.00241721	0.00310375	0.00398527	0.00511713	0.00657041	0.00843633	0.0108319	0.0139074	0.0178551	0.0229214	0.0294211	0.0377551	0.0484313	0.0620874	0.0795119	0.101654	0.129602	0.164494	0.207273	0.258199	0.315985	0.376609	0.432404	0.47274	0.48759	0.47274	0.432404	0.376609	0.315985	0.258199	0.207273	0.164494	0.129602	0.101654	0.0795119	0.0620874	0.0484313	0.0377551	0.0294211	0.0229214	0.0178551	0.0139074	0.0108319	0.00843633	0.00657041
t = 166 ms	0.000791649	0.0010165	0.00130521	0.00167592	0.00215191	0.0027631	0.00354787	0.0045555	0.00584928	0.0075104	0.00964307	0.012381	0.0158954	0.0204056	0.0261919	0.0336113	0.0431157	0.055273	0.0707851	0.0904969	0.115378	0.14644	0.184523	0.229861	0.281304	0.335275	0.384945	0.420854	0.434074	0.420854	0.384945	0.335275	0.281304	0.229861	0.184523	0.14644	0.115378	0.0904969	0.0707851	0.055273	0.0431157	0.0336113	0.0261919	0.0204056	0.0158954	0.012381	0.00964307	0.0075104	0.00584928
t = 167 ms	0.000689046	0.000884753	0.00113604	0.00145871	0.00187301	0.00240499	0.00308804	0.00396508	0.00509118	0.00653701	0.00839327	0.0107763	0.0138352	0.0177609	0.0227973	0.029255	0.0375277	0.0481093	0.0616109	0.078768	0.100424	0.12746	0.160608	0.200069	0.244845	0.291821	0.335054	0.366309	0.377816	0.366309	0.335054	0.291821	0.244845	0.200069	0.160608	0.12746	0.100424	0.078768	0.0616109	0.0481093	0.0375277	0.029255	0.0227973	0.0177609	0.0138352	0.0107763	0.00839327	0.00653701	0.00509118
t = 168 ms	0.000582139	0.00074748	0.000959783	0.00123238	0.00158241	0.00203184	0.00260892	0.00334989	0.00430126	0.00552277	0.00709103	0.00910433	0.0116887	0.0150053	0.0192602	0.024716	0.0317051	0.040645	0.0520518	0.0665469	0.0848431	0.107684	0.135689	0.169028	0.206857	0.246544	0.283069	0.309475	0.319197	0.309475	0.283069	0.246544	0.206857	0.169028	0.135689	0.107684	0.0848431	0.0665469	0.0520518	0.040645	0.0317051	0.024716	0.0192602	0.0150053	0.0116887	0.00910433	0.00709103	0.00552277	0.00430126
t = 169 ms	0.000471649	0.000605609	0.000777617	0.000998479	0.00128207	0.0016462	0.00211375	0.00271408	0.00348489	0.00447455	0.00574516	0.00737634	0.00947016	0.0121573	0.0156047	0.0200249	0.0256875	0.0329306	0.0421724	0.0539163	0.06874	0.0872459	0.109935	0.136947	0.167595	0.19975	0.229343	0.250737	0.258613	0.250737	0.229343	0.19975	0.167595	0.136947	0.109935	0.0872459	0.06874	0.0539163	0.0421724	0.0329306	0.0256875	0.0200249	0.0156047	0.0121573	0.00947016	0.00737634	0.00574516	0.00447455	0.00348489
t = 170 ms	0.000358324	0.000460097	0.000590776	0.00075857	0.000974021	0.00125066	0.00160587	0.00206196	0.00264756	0.00339943	0.00436475	0.005604	0.00719473	0.0092362	0.0118553	0.0152135	0.0195155	0.0250182	0.0320395	0.0409616	0.0522236	0.066283	0.0835209	0.104042	0.127327	0.151755	0.174238	0.190491	0.196475	0.190491	0.174238	0.151755	0.127327	0.104042	0.0835209	0.066283	0.0522236	0.0409616	0.0320395	0.0250182	0.0195155	0.0152135	0.0118553	0.0092362	0.00719473	0.005604	0.00436475	0.00339943	0.00264756
t = 171 ms	0.000242926	0.000311923	0.000400517	0.000514273	0.000660339	0.000847888	0.0010887	0.00139791	0.00179492	0.00230465	0.00295909	0.00379924	0.00487767	0.00626169	0.00803729	0.010314	0.0132305	0.0169611	0.0217212	0.02777	0.035405	0.0449366	0.0566231	0.0705353	0.0863212	0.102883	0.118125	0.129144	0.133201	0.129144	0.118125	0.102883	0.0863212	0.0705353	0.0566231	0.0449366	0.035405	0.02777	0.0217212	0.0169611	0.0132305	0.010314	0.00803729	0.00626169	0.00487767	0.00379924	0.00295909	0.00230465	0.00179492
t = 172 ms	0.00012623	0.000162082	0.000208117	0.000267228	0.000343126	0.000440581	0.000565713	0.000726382	0.000932677	0.00119755	0.0015376	0.00197417	0.00253454	0.00325371	0.00417635	0.00535937	0.00687487	0.00881338	0.0112868	0.0144299	0.0183972	0.02335	0.0294226	0.0366517	0.0448544	0.0534601	0.0613802	0.0671059	0.0692139	0.0671059	0.0613802	0.0534601	0.0448544	0.0366517	0.0294226	0.02335	0.0183972	0.0144299	0.0112868	0.00881338	0.00687487	0.00535937	0.00417635	0.00325371	0.00253454	0.00197417	0.0015376	0.00119755	0.000932677
t = 173 ms	9.01548e-06	1.15761e-05	1.4864e-05	1.90857e-05	2.45065e-05	3.14668e-05	4.04039e-05	5.18791e-05	6.66129e-05	8.55302e-05	0.000109818	0.000140997	0.00018102	0.000232384	0.00029828	0.000382773	0.000491012	0.000629462	0.000806117	0.0010306	0.00131395	0.00166769	0.00210139	0.00261771	0.00320355	0.00381819	0.00438385	0.00479279	0.00494334	0.00479279	0.00438385	0.00381819	0.00320355	0.00261771	0.00210139	0.00166769	0.00131395	0.0010306	0.000806117	0.000629462	0.000491012	0.000382773	0.00029828	0.000232384	0.00018102	0.000140997	0.000109818	8.55302e-05	6.66129e-05
t = 174 ms	-0.000107934	-0.00013859	-0.000177953	-0.000228496	-0.000293394	-0.000376724	-0.00048372	-0.000621102	-0.000797497	-0.00102398	-0.00131475	-0.00168803	-0.00216719	-0.00278213	-0.00357104	-0.0045826	-0.00587845	-0.00753599	-0.00965091	-0.0123384	-0.0157308	-0.0199657	-0.0251581	-0.0313395	-0.0383533	-0.0457117	-0.0524839	-0.0573797	-0.0591822	-0.0573797	-0.0524839	-0.0457117	-0.0383533	-0.0313395	-0.0251581	-0.0199657	-0.0157308	-0.0123384	-0.00965091	-0.00753599	-0.00587845	-0.0045826	-0.00357104	-0.00278213	-0.00216719	-0.00168803	-0.00131475	-0.00102398	-0.000797497
t = 175 ms	-0.000223841	-0.000287418	-0.000369051	-0.000473871	-0.00060846	-0.000781276	-0.00100317	-0.00128808	-0.0016539	-0.00212359	-0.00272661	-0.00350076	-0.00449447	-0.00576976	-0.00740586	-0.00950369	-0.0121911	-0.0156286	-0.0200147	-0.0255883	-0.0326235	-0.0414063	-0.0521746	-0.0649939	-0.0795396	-0.0948	-0.108845	-0.118998	-0.122736	-0.118998	-0.108845	-0.0948	-0.0795396	-0.0649939	-0.0521746	-0.0414063	-0.0326235	-0.0255883	-0.0200147	-0.0156286	-0.0121911	-0.00950369	-0.00740586	-0.00576976	-0.00449447	-0.00350076	-0.00272661	-0.00212359	-0.0016539
t = 176 ms	-0.000337936	-0.000433919	-0.000557162	-0.000715409	-0.000918602	-0.0011795	-0.0015145	-0.00194464	-0.00249692	-0.00320601	-0.0041164	-0.00528514	-0.00678536	-0.00871068	-0.0111807	-0.0143479	-0.0184051	-0.0235948	-0.0302165	-0.038631	-0.0492522	-0.0625116	-0.0787687	-0.0981222	-0.120082	-0.143121	-0.164324	-0.179653	-0.185296	-0.179653	-0.164324	-0.143121	-0.120082	-0.0981222	-0.0787687	-0.0625116	-0.0492522	-0.038631	-0.0302165	-0.0235948	-0.0184051	-0.0143479	-0.0111807	-0.00871068	-0.00678536	-0.00528514	-0.0041164	-0.00320601	-0.00249692
t = 177 ms	-0.000449465	-0.000577124	-0.000741041	-0.000951514	-0.00122177	-0.00156877	-0.00201433	-0.00258642	-0.00332097	-0.00426409	-0.00547493	-0.00702939	-0.00902472	-0.0115854	-0.0148707	-0.0190831	-0.0244793	-0.0313817	-0.0401888	-0.0513803	-0.0655067	-0.0831422	-0.104765	-0.130505	-0.159712	-0.190355	-0.218556	-0.238943	-0.246449	-0.238943	-0.218556	-0.190355	-0.159712	-0.130505	-0.104765	-0.0831422	-0.0655067	-0.0513803	-0.0401888	-0.0313817	-0.0244793	-0.0190831	-0.0148707	-0.0115854	-0.00902472	-0.00702939	-0.00547493	-0.00426409	-0.00332097
t = 178 ms	-0.00055769	-0.000716088	-0.000919475	-0.00118063	-0.00151595	-0.00194651	-0.00249936	-0.0032092	-0.00412062	-0.00529083	-0.00679323	-0.00872198	-0.0111978	-0.0143751	-0.0184514	-0.023678	-0.0303736	-0.038938	-0.0498657	-0.0637521	-0.08128	-0.103162	-0.129991	-0.161929	-0.198169	-0.23619	-0.271181	-0.296478	-0.305791	-0.296478	-0.271181	-0.23619	-0.198169	-0.161929	-0.129991	-0.103162	-0.08128	-0.0637521	-0.0498657	-0.038938	-0.0303736	-0.023678	-0.0184514	-0.0143751	-0.0111978	-0.00872198	-0.00679323	-0.00529083	-0.00412062
t = 179 ms	-0.000661902	-0.000849898	-0.00109129	-0.00140124	-0.00179923	-0.00231024	-0.00296639	-0.00380888	-0.00489061	-0.00627948	-0.00806263	-0.0103518	-0.0132902	-0.0170613	-0.0218992	-0.0281026	-0.0360493	-0.0462141	-0.0591838	-0.0756649	-0.0964681	-0.122439	-0.154281	-0.192188	-0.2352	-0.280325	-0.321855	-0.351878	-0.362932	-0.351878	-0.321855	-0.280325	-0.2352	-0.192188	-0.154281	-0.122439	-0.0964681	-0.0756649	-0.0591838	-0.0462141	-0.0360493	-0.0281026	-0.0218992	-0.0170613	-0.0132902	-0.0103518	-0.00806263	-0.00627948	-0.00489061
t = 180 ms	-0.000761416	-0.000977677	-0.00125536	-0.00161191	-0.00206973	-0.00265758	-0.00341237	-0.00438153	-0.00562589	-0.00722358	-0.00927481	-0.0119081	-0.0152883	-0.0196263	-0.0251917	-0.0323276	-0.0414691	-0.0531622	-0.0680818	-0.0870408	-0.110972	-0.140847	-0.177476	-0.221082	-0.270561	-0.322471	-0.370244	-0.404782	-0.417497	-0.404782	-0.370244	-0.322471	-0.270561	-0.221082	-0.177476	-0.140847	-0.110972	-0.0870408	-0.0680818	-0.0531622	-0.0414691	-0.0323276	-0.0251917	-0.0196263	-0.0152883	-0.0119081	-0.00927481	-0.00722358	-0.00562589
t = 181 ms	-0.000855583	-0.00109859	-0.00141062	-0.00181126	-0.0023257	-0.00298625	-0.00383439	-0.00492341	-0.00632167	-0.00811694	-0.0104219	-0.0133809	-0.0171791	-0.0220536	-0.0283072	-0.0363257	-0.0465978	-0.0597369	-0.0765017	-0.0978055	-0.124696	-0.158266	-0.199426	-0.248424	-0.304022	-0.362352	-0.416034	-0.454843	-0.469131	-0.454843	-0.416034	-0.362352	-0.304022	-0.248424	-0.199426	-0.158266	-0.124696	-0.0978055	-0.0765017	-0.0597369	-0.0465978	-0.0363257	-0.0283072	-0.0220536	-0.0171791	-0.0133809	-0.0104219	-0.00811694	-0.00632167
t = 182 ms	-0.00094379	-0.00121185	-0.00155604	-0.001998	-0.00256547	-0.00329412	-0.00422971	-0.00543099	-0.00697341	-0.00895377	-0.0114963	-0.0147604	-0.0189502	-0.0243272	-0.0312256	-0.0400708	-0.0514018	-0.0658955	-0.0843887	-0.107889	-0.137552	-0.174583	-0.219986	-0.274036	-0.335366	-0.399709	-0.458925	-0.501735	-0.517496	-0.501735	-0.458925	-0.399709	-0.335366	-0.274036	-0.219986	-0.174583	-0.137552	-0.107889	-0.0843887	-0.0658955	-0.0514018	-0.0400708	-0.0312256	-0.0243272	-0.0189502	-0.0147604	-0.0114963	-0.00895377	-0.00697341
t = 183 ms	-0.00102547	-0.00131672	-0.00169071	-0.00217091	-0.00278749	-0.0035792	-0.00459575	-0.00590099	-0.00757689	-0.00972863	-0.0124912	-0.0160377	-0.0205902	-0.0264325	-0.0339279	-0.0435385	-0.0558502	-0.0715982	-0.0916918	-0.117226	-0.149455	-0.189691	-0.239023	-0.297751	-0.364388	-0.4343	-0.498641	-0.545156	-0.562281	-0.545156	-0.498641	-0.4343	-0.364388	-0.297751	-0.239023	-0.189691	-0.149455	-0.117226	-0.0916918	-0.0715982	-0.0558502	-0.0435385	-0.0339279	-0.0264325	-0.0205902	-0.0160377	-0.0124912	-0.00972863	-0.00757689
t = 184 ms	-0.00110009	-0.00141254	-0.00181373	-0.00232888	-0.00299033	-0.00383964	-0.00493017	-0.00633039	-0.00812824	-0.0104366	-0.0134002	-0.0172048	-0.0220884	-0.0283559	-0.0363967	-0.0467067	-0.0599142	-0.0768082	-0.0983639	-0.125756	-0.160331	-0.203495	-0.256416	-0.319418	-0.390904	-0.465902	-0.534926	-0.584825	-0.603196	-0.584825	-0.534926	-0.465902	-0.390904	-0.319418	-0.256416	-0.203495	-0.160331	-0.125756	-0.0983639	-0.0768082	-0.0599142	-0.0467067	-0.0363967	-0.0283559	-0.0220884	-0.0172048	-0.0134002	-0.0104366	-0.00812824
t = 185 ms	-0.00116717	-0.00149868	-0.00192434	-0.0024709	-0.00317269	-0.00407379	-0.00523082	-0.00671643	-0.00862392	-0.011073	-0.0142173	-0.0182539	-0.0234354	-0.0300852	-0.0386163	-0.049555	-0.0635679	-0.0814921	-0.104362	-0.133425	-0.170108	-0.215904	-0.272053	-0.338897	-0.414742	-0.494314	-0.567547	-0.620489	-0.63998	-0.620489	-0.567547	-0.494314	-0.414742	-0.338897	-0.272053	-0.215904	-0.170108	-0.133425	-0.104362	-0.0814921	-0.0635679	-0.049555	-0.0386163	-0.0300852	-0.0234354	-0.0182539	-0.0142173	-0.011073	-0.00862392
t = 186 ms	-0.0012263	-0.0015746	-0.00202182	-0.00259607	-0.00333341	-0.00428016	-0.0054958	-0.00705667	-0.00906078	-0.0116339	-0.0149375	-0.0191786	-0.0246226	-0.0316092	-0.0405725	-0.0520653	-0.0667881	-0.0856203	-0.109649	-0.140184	-0.178725	-0.226841	-0.285835	-0.356064	-0.435752	-0.519355	-0.596297	-0.651921	-0.6724	-0.651921	-0.596297	-0.519355	-0.435752	-0.356064	-0.285835	-0.226841	-0.178725	-0.140184	-0.109649	-0.0856203	-0.0667881	-0.0520653	-0.0405725	-0.0316092	-0.0246226	-0.0191786	-0.0149375	-0.0116339	-0.00906078
t = 187 ms	-0.00127709	-0.00163982	-0.00210557	-0.0027036	-0.00347148	-0.00445745	-0.00572344	-0.00734896	-0.00943608	-0.0121158	-0.0155563	-0.019973	-0.0256425	-0.0329185	-0.042253	-0.0542219	-0.0695545	-0.0891667	-0.114191	-0.14599	-0.186128	-0.236237	-0.297674	-0.370813	-0.453801	-0.540867	-0.620996	-0.678924	-0.700251	-0.678924	-0.620996	-0.540867	-0.453801	-0.370813	-0.297674	-0.236237	-0.186128	-0.14599	-0.114191	-0.0891667	-0.0695545	-0.0542219	-0.042253	-0.0329185	-0.0256425	-0.019973	-0.0155563	-0.0121158	-0.00943608
t = 188 ms	-0.00131924	-0.00169394	-0.00217505	-0.00279282	-0.00358604	-0.00460455	-0.00591232	-0.00759149	-0.0097475	-0.0125157	-0.0160697	-0.0206322	-0.0264888	-0.0340048	-0.0436474	-0.0560113	-0.07185	-0.0921094	-0.117959	-0.150808	-0.192271	-0.244033	-0.307498	-0.38305	-0.468777	-0.558717	-0.64149	-0.70133	-0.723361	-0.70133	-0.64149	-0.558717	-0.468777	-0.38305	-0.307498	-0.244033	-0.192271	-0.150808	-0.117959	-0.0921094	-0.07185	-0.0560113	-0.0436474	-0.0340048	-0.0264888	-0.0206322	-0.0160697	-0.0125157	-0.0097475
t = 189 ms	-0.00135248	-0.00173662	-0.00222986	-0.0028632	-0.00367641	-0.00472058	-0.00606131	-0.00778279	-0.00999312	-0.012831	-0.0164746	-0.0211521	-0.0271562	-0.0348617	-0.0447473	-0.0574227	-0.0736605	-0.0944305	-0.120932	-0.154608	-0.197116	-0.250183	-0.315246	-0.392703	-0.48059	-0.572796	-0.657655	-0.719003	-0.741589	-0.719003	-0.657655	-0.572796	-0.48059	-0.392703	-0.315246	-0.250183	-0.197116	-0.154608	-0.120932	-0.0944305	-0.0736605	-0.0574227	-0.0447473	-0.0348617	-0.0271562	-0.0211521	-0.0164746	-0.012831	-0.00999312
t = 190 ms	-0.00137662	-0.00176762	-0.00226967	-0.0029143	-0.00374203	-0.00480485	-0.0061695	-0.00792171	-0.0101715	-0.0130601	-0.0167687	-0.0215297	-0.027641	-0.035484	-0.045546	-0.0584477	-0.0749753	-0.0961161	-0.12309	-0.157368	-0.200635	-0.254649	-0.320874	-0.399712	-0.489169	-0.58302	-0.669394	-0.731837	-0.754826	-0.731837	-0.669394	-0.58302	-0.489169	-0.399712	-0.320874	-0.254649	-0.200635	-0.157368	-0.12309	-0.0961161	-0.0749753	-0.0584477	-0.045546	-0.035484	-0.027641	-0.0215297	-0.0167687	-0.0130601	-0.0101715
t = 191 ms	-0.00139153	-0.00178676	-0.00229424	-0.00294586	-0.00378255	-0.00485687	-0.00623631	-0.00800749	-0.0102816	-0.0132015	-0.0169502	-0.0217628	-0.0279403	-0.0358682	-0.0460392	-0.0590806	-0.0757872	-0.0971568	-0.124423	-0.159072	-0.202807	-0.257406	-0.324348	-0.40404	-0.494465	-0.589333	-0.676642	-0.739761	-0.763	-0.739761	-0.676642	-0.589333	-0.494465	-0.40404	-0.324348	-0.257406	-0.202807	-0.159072	-0.124423	-0.0971568	-0.0757872	-0.0590806	-0.0460392	-0.0358682	-0.0279403	-0.0217628	-0.0169502	-0.0132015	-0.0102816
t = 192 ms	-0.00139713	-0.00179394	-0.00230347	-0.00295771	-0.00379776	-0.0048764	-0.00626138	-0.00803969	-0.010323	-0.0132546	-0.0170184	-0.0218503	-0.0280526	-0.0360125	-0.0462243	-0.0593182	-0.0760919	-0.0975475	-0.124924	-0.159712	-0.203623	-0.258441	-0.325652	-0.405665	-0.496454	-0.591703	-0.679364	-0.742736	-0.766068	-0.742736	-0.679364	-0.591703	-0.496454	-0.405665	-0.325652	-0.258441	-0.203623	-0.159712	-0.124924	-0.0975475	-0.0760919	-0.0593182	-0.0462243	-0.0360125	-0.0280526	-0.0218503	-0.0170184	-0.0132546	-0.010323
t = 193 ms	-0.0013934	-0.00178916	-0.00229733	-0.00294982	-0.00378763	-0.0048634	-0.00624469	-0.00801825	-0.0102955	-0.0132192	-0.016973	-0.021792	-0.0279778	-0.0359164	-0.0461011	-0.05916	-0.075889	-0.0972874	-0.124591	-0.159286	-0.20308	-0.257752	-0.324784	-0.404584	-0.49513	-0.590125	-0.677552	-0.740756	-0.764025	-0.740756	-0.677552	-0.590125	-0.49513	-0.404584	-0.324784	-0.257752	-0.20308	-0.159286	-0.124591	-0.0972874	-0.075889	-0.05916	-0.0461011	-0.0359164	-0.0279778	-0.021792	-0.016973	-0.0132192	-0.0102955
t = 194 ms	-0.0013804	-0.00177247	-0.0022759	-0.00292231	-0.00375231	-0.00481804	-0.00618644	-0.00794346	-0.0101994	-0.0130959	-0.0168147	-0.0215888	-0.0277169	-0.0355814	-0.0456711	-0.0586082	-0.0751812	-0.09638	-0.123428	-0.1578	-0.201185	-0.255348	-0.321755	-0.40081	-0.490512	-0.584621	-0.671232	-0.733847	-0.756899	-0.733847	-0.671232	-0.584621	-0.490512	-0.40081	-0.321755	-0.255348	-0.201185	-0.1578	-0.123428	-0.09638	-0.0751812	-0.0586082	-0.0456711	-0.0355814	-0.0277169	-0.0215888	-0.0168147	-0.0130959	-0.0101994
t = 195 ms	-0.00135825	-0.00174403	-0.00223937	-0.0028754	-0.00369208	-0.00474071	-0.00608715	-0.00781597	-0.0100357	-0.0128858	-0.0165448	-0.0212423	-0.027272	-0.0350104	-0.0449381	-0.0576676	-0.0739746	-0.0948331	-0.121447	-0.155267	-0.197956	-0.25125	-0.316591	-0.394377	-0.482639	-0.575238	-0.660459	-0.722069	-0.744751	-0.722069	-0.660459	-0.575238	-0.482639	-0.394377	-0.316591	-0.25125	-0.197956	-0.155267	-0.121447	-0.0948331	-0.0739746	-0.0576676	-0.0449381	-0.0350104	-0.027272	-0.0212423	-0.0165448	-0.0128858	-0.0100357
t = 196 ms	-0.00132711	-0.00170404	-0.00218803	-0.00280948	-0.00360743	-0.00463202	-0.00594759	-0.00763678	-0.00980564	-0.0125903	-0.0161655	-0.0207553	-0.0266468	-0.0342077	-0.0439078	-0.0563454	-0.0722785	-0.0926589	-0.118663	-0.151708	-0.193418	-0.245489	-0.309332	-0.385335	-0.471573	-0.562049	-0.645317	-0.705514	-0.727676	-0.705514	-0.645317	-0.562049	-0.471573	-0.385335	-0.309332	-0.245489	-0.193418	-0.151708	-0.118663	-0.0926589	-0.0722785	-0.0563454	-0.0439078	-0.0342077	-0.0266468	-0.0207553	-0.0161655	-0.0125903	-0.00980564
t = 197 ms	-0.00128721	-0.00165281	-0.00212225	-0.00272502	-0.00349899	-0.00449278	-0.0057688	-0.00740721	-0.00951087	-0.0122118	-0.0156796	-0.0201313	-0.0258457	-0.0331794	-0.0425879	-0.0546516	-0.0701058	-0.0898734	-0.115096	-0.147147	-0.187604	-0.238109	-0.300033	-0.373751	-0.457398	-0.545154	-0.625918	-0.684305	-0.705801	-0.684305	-0.625918	-0.545154	-0.457398	-0.373751	-0.300033	-0.238109	-0.187604	-0.147147	-0.115096	-0.0898734	-0.0701058	-0.0546516	-0.0425879	-0.0331794	-0.0258457	-0.0201313	-0.0156796	-0.0122118	-0.00951087
t = 198 ms	-0.00123886	-0.00159072	-0.00204253	-0.00262265	-0.00336754	-0.00432399	-0.00555208	-0.00712893	-0.00915357	-0.0117531	-0.0150905	-0.019375	-0.0248748	-0.0319329	-0.0409879	-0.0525985	-0.0674721	-0.0864971	-0.110772	-0.141619	-0.180556	-0.229164	-0.288762	-0.359711	-0.440214	-0.524673	-0.602404	-0.658597	-0.679286	-0.658597	-0.602404	-0.524673	-0.440214	-0.359711	-0.288762	-0.229164	-0.180556	-0.141619	-0.110772	-0.0864971	-0.0674721	-0.0525985	-0.0409879	-0.0319329	-0.0248748	-0.019375	-0.0150905	-0.0117531	-0.00915357
t = 199 ms	-0.00118238	-0.00151821	-0.00194941	-0.00250309	-0.00321403	-0.00412688	-0.00529898	-0.00680395	-0.00873629	-0.0112173	-0.0144026	-0.0184918	-0.0237408	-0.0304772	-0.0391194	-0.0502007	-0.0643962	-0.082554	-0.105722	-0.135163	-0.172325	-0.218717	-0.275598	-0.343312	-0.420146	-0.500755	-0.574942	-0.628574	-0.648319	-0.628574	-0.574942	-0.500755	-0.420146	-0.343312	-0.275598	-0.218717	-0.172325	-0.135163	-0.105722	-0.082554	-0.0643962	-0.0502007	-0.0391194	-0.0304772	-0.0237408	-0.0184918	-0.0144026	-0.0112173	-0.00873629
t = 200 ms	-0.00111819	-0.00143578	-0.00184357	-0.00236719	-0.00303953	-0.00390282	-0.00501128	-0.00643454	-0.00826197	-0.0106083	-0.0136206	-0.0174878	-0.0224518	-0.0288225	-0.0369955	-0.0474751	-0.0609	-0.0780719	-0.0999823	-0.127825	-0.162969	-0.206843	-0.260635	-0.324673	-0.397335	-0.473568	-0.543727	-0.594447	-0.61312	-0.594447	-0.543727	-0.473568	-0.397335	-0.324673	-0.260635	-0.206843	-0.162969	-0.127825	-0.0999823	-0.0780719	-0.0609	-0.0474751	-0.0369955	-0.0288225	-0.0224518	-0.0174878	-0.0136206	-0.0106083	-0.00826197
t = 201 ms	-0.00104672	-0.00134401	-0.00172575	-0.0022159	-0.00284527	-0.00365338	-0.004691	-0.0060233	-0.00773393	-0.00993027	-0.0127501	-0.0163701	-0.0210169	-0.0269804	-0.0346311	-0.0444409	-0.0570077	-0.0730822	-0.0935922	-0.119655	-0.152553	-0.193623	-0.243977	-0.303923	-0.371941	-0.443301	-0.508976	-0.556455	-0.573935	-0.556455	-0.508976	-0.443301	-0.371941	-0.303923	-0.243977	-0.193623	-0.152553	-0.119655	-0.0935922	-0.0730822	-0.0570077	-0.0444409	-0.0346311	-0.0269804	-0.0210169	-0.0163701	-0.0127501	-0.00993027	-0.00773393
t = 202 ms	-0.000968481	-0.00124355	-0.00159675	-0.00205027	-0.00263259	-0.0033803	-0.00434036	-0.00557308	-0.00715584	-0.00918801	-0.0117971	-0.0151465	-0.019446	-0.0249637	-0.0320425	-0.0411191	-0.0527466	-0.0676195	-0.0865965	-0.110711	-0.14115	-0.17915	-0.225741	-0.281205	-0.344139	-0.410166	-0.470932	-0.514861	-0.531035	-0.514861	-0.470932	-0.410166	-0.344139	-0.281205	-0.225741	-0.17915	-0.14115	-0.110711	-0.0865965	-0.0676195	-0.0527466	-0.0411191	-0.0320425	-0.0249637	-0.019446	-0.0151465	-0.0117971	-0.00918801	-0.00715584
t = 203 ms	-0.000884008	-0.00113509	-0.00145748	-0.00187144	-0.00240297	-0.00308546	-0.00396178	-0.00508698	-0.00653169	-0.00838661	-0.0107681	-0.0138254	-0.0177498	-0.0227863	-0.0292477	-0.0375326	-0.0481459	-0.0617215	-0.0790433	-0.101055	-0.128839	-0.163524	-0.206051	-0.256678	-0.314123	-0.37439	-0.429856	-0.469954	-0.484716	-0.469954	-0.429856	-0.37439	-0.314123	-0.256678	-0.206051	-0.163524	-0.128839	-0.101055	-0.0790433	-0.0617215	-0.0481459	-0.0375326	-0.0292477	-0.0227863	-0.0177498	-0.0138254	-0.0107681	-0.00838661	-0.00653169
t = 204 ms	-0.00079388	-0.00101936	-0.00130888	-0.00168064	-0.00215798	-0.00277089	-0.00355787	-0.00456834	-0.00586576	-0.00753156	-0.00967025	-0.0124159	-0.0159402	-0.0204631	-0.0262658	-0.033706	-0.0432372	-0.0554288	-0.0709845	-0.0907519	-0.115703	-0.146852	-0.185043	-0.230508	-0.282097	-0.336219	-0.38603	-0.42204	-0.435298	-0.42204	-0.38603	-0.336219	-0.282097	-0.230508	-0.185043	-0.146852	-0.115703	-0.0907519	-0.0709845	-0.0554288	-0.0432372	-0.033706	-0.0262658	-0.0204631	-0.0159402	-0.0124159	-0.00967025	-0.00753156	-0.00586576
t = 205 ms	-0.000698713	-0.000897165	-0.00115198	-0.00147917	-0.00189929	-0.00243873	-0.00313137	-0.00402071	-0.0051626	-0.00662872	-0.00851103	-0.0109275	-0.0140293	-0.0180101	-0.0231171	-0.0296655	-0.0380542	-0.0487843	-0.0624753	-0.079873	-0.101833	-0.129248	-0.162861	-0.202876	-0.24828	-0.295915	-0.339755	-0.371448	-0.383116	-0.371448	-0.339755	-0.295915	-0.24828	-0.202876	-0.162861	-0.129248	-0.101833	-0.079873	-0.0624753	-0.0487843	-0.0380542	-0.0296655	-0.0231171	-0.0180101	-0.0140293	-0.0109275	-0.00851103	-0.00662872	-0.0051626
t = 206 ms	-0.000599157	-0.000769332	-0.000987841	-0.00126841	-0.00162867	-0.00209124	-0.00268519	-0.00344782	-0.004427	-0.00568422	-0.00729833	-0.00937049	-0.0120304	-0.0154439	-0.0198233	-0.0254386	-0.032632	-0.0418332	-0.0535734	-0.0684923	-0.0873234	-0.110832	-0.139656	-0.173969	-0.212904	-0.253751	-0.291345	-0.318522	-0.328528	-0.318522	-0.291345	-0.253751	-0.212904	-0.173969	-0.139656	-0.110832	-0.0873234	-0.0684923	-0.0535734	-0.0418332	-0.032632	-0.0254386	-0.0198233	-0.0154439	-0.0120304	-0.00937049	-0.00729833	-0.00568422	-0.004427
t = 207 ms	-0.000495885	-0.000636728	-0.000817574	-0.00104978	-0.00134795	-0.00173079	-0.00222237	-0.00285354	-0.00366396	-0.00470447	-0.00604037	-0.00775537	-0.00995678	-0.012782	-0.0164065	-0.0210539	-0.0270075	-0.0346227	-0.0443394	-0.0566868	-0.0722722	-0.091729	-0.115584	-0.143984	-0.176207	-0.210014	-0.241128	-0.263621	-0.271902	-0.263621	-0.241128	-0.210014	-0.176207	-0.143984	-0.115584	-0.091729	-0.0722722	-0.0566868	-0.0443394	-0.0346227	-0.0270075	-0.0210539	-0.0164065	-0.012782	-0.00995678	-0.00775537	-0.00604037	-0.00470447	-0.00366396
t = 208 ms	-0.000389596	-0.00050025	-0.000642334	-0.000824771	-0.00105902	-0.00135981	-0.00174602	-0.00224191	-0.00287862	-0.00369611	-0.00474566	-0.00609307	-0.00782262	-0.0100423	-0.0128899	-0.0165412	-0.0212186	-0.0272016	-0.0348356	-0.0445364	-0.0567812	-0.0720676	-0.0908098	-0.113122	-0.138439	-0.164999	-0.189444	-0.207116	-0.213622	-0.207116	-0.189444	-0.164999	-0.138439	-0.113122	-0.0908098	-0.0720676	-0.0567812	-0.0445364	-0.0348356	-0.0272016	-0.0212186	-0.0165412	-0.0128899	-0.0100423	-0.00782262	-0.00609307	-0.00474566	-0.00369611	-0.00287862
t = 209 ms	-0.000281006	-0.000360818	-0.000463299	-0.000594887	-0.000763849	-0.000980797	-0.00125936	-0.00161703	-0.00207627	-0.00266591	-0.00342293	-0.00439478	-0.00564226	-0.00724323	-0.00929716	-0.0119307	-0.0153045	-0.0196199	-0.0251261	-0.032123	-0.0409549	-0.0519806	-0.0654989	-0.081592	-0.0998524	-0.11901	-0.136641	-0.149388	-0.15408	-0.149388	-0.136641	-0.11901	-0.0998524	-0.081592	-0.0654989	-0.0519806	-0.0409549	-0.032123	-0.0251261	-0.0196199	-0.0153045	-0.0119307	-0.00929716	-0.00724323	-0.00564226	-0.00439478	-0.00342293	-0.00266591	-0.00207627
t = 210 ms	-0.000170845	-0.000219369	-0.000281675	-0.000361678	-0.000464402	-0.000596302	-0.000765661	-0.000983118	-0.00126233	-0.00162081	-0.00208106	-0.00267192	-0.00343036	-0.00440371	-0.00565245	-0.00725361	-0.00930476	-0.0119284	-0.015276	-0.01953	-0.0248996	-0.031603	-0.0398218	-0.049606	-0.0607079	-0.0723553	-0.0830747	-0.0908241	-0.0936771	-0.0908241	-0.0830747	-0.0723553	-0.0607079	-0.049606	-0.0398218	-0.031603	-0.0248996	-0.01953	-0.015276	-0.0119284	-0.00930476	-0.00725361	-0.00565245	-0.00440371	-0.00343036	-0.00267192	-0.00208106	-0.00162081	-0.00126233
t = 211 ms	-5.9851e-05	-7.68502e-05	-9.86775e-05	-0.000126704	-0.000162691	-0.000208899	-0.000268229	-0.00034441	-0.000442223	-0.000567809	-0.000729045	-0.000936038	-0.00120174	-0.00154273	-0.00198019	-0.00254111	-0.00325968	-0.00417881	-0.00535156	-0.00684184	-0.00872292	-0.0110713	-0.0139505	-0.0173782	-0.0212674	-0.0253478	-0.029103	-0.0318178	-0.0328173	-0.0318178	-0.029103	-0.0253478	-0.0212674	-0.0173782	-0.0139505	-0.0110713	-0.00872292	-0.00684184	-0.00535156	-0.00417881	-0.00325968	-0.00254111	-0.00198019	-0.00154273	-0.00120174	-0.000936038	-0.000729045	-0.000567809	-0.000442223
t = 212 ms	5.12342e-05	6.5786e-05	8.44708e-05	0.000108462	0.000139268	0.000178823	0.000229612	0.000294824	0.000378555	0.00048606	0.000624084	0.000801275	0.00102872	0.00132062	0.0016951	0.00217526	0.00279038	0.00357718	0.00458109	0.00585681	0.00746707	0.00947732	0.011942	0.0148762	0.0182055	0.0216984	0.024913	0.027237	0.0280926	0.027237	0.024913	0.0216984	0.0182055	0.0148762	0.011942	0.00947732	0.00746707	0.00585681	0.00458109	0.00357718	0.00279038	0.00217526	0.0016951	0.00132062	0.00102872	0.000801275	0.000624084	0.00048606	0.000378555
t = 213 ms	0.000161671	0.000207589	0.000266549	0.000342256	0.000439464	0.00056428	0.000724546	0.000930325	0.00119454	0.00153377	0.00196931	0.00252844	0.00324615	0.00416724	0.00534892	0.00686409	0.00880509	0.0112879	0.0144557	0.0184813	0.0235625	0.0299059	0.0376834	0.0469422	0.0574479	0.0684698	0.0786136	0.0859469	0.0886467	0.0859469	0.0786136	0.0684698	0.0574479	0.0469422	0.0376834	0.0299059	0.0235625	0.0184813	0.0144557	0.0112879	0.00880509	0.00686409	0.00534892	0.00416724	0.00324615	0.00252844	0.00196931	0.00153377	0.00119454
t = 214 ms	0.000270724	0.000347617	0.000446348	0.000573122	0.000735901	0.000944912	0.00121328	0.00155787	0.00200031	0.00256837	0.00329769	0.00423398	0.00543582	0.00697822	0.008957	0.0114942	0.0147445	0.018902	0.0242067	0.0309477	0.0394564	0.0500787	0.0631024	0.0786067	0.0961989	0.114656	0.131642	0.143922	0.148443	0.143922	0.131642	0.114656	0.0961989	0.0786067	0.0631024	0.0500787	0.0394564	0.0309477	0.0242067	0.018902	0.0147445	0.0114942	0.008957	0.00697822	0.00543582	0.00423398	0.00329769	0.00256837	0.00200031
t = 215 ms	0.000377673	0.000484941	0.000622676	0.000799531	0.00102662	0.0013182	0.00169259	0.0021733	0.00279052	0.00358299	0.00460043	0.0059066	0.00758322	0.00973493	0.0124954	0.016035	0.0205693	0.0263692	0.0337695	0.0431735	0.0550435	0.0698621	0.0880308	0.10966	0.134202	0.15995	0.183646	0.200777	0.207084	0.200777	0.183646	0.15995	0.134202	0.10966	0.0880308	0.0698621	0.0550435	0.0431735	0.0337695	0.0263692	0.0205693	0.016035	0.0124954	0.00973493	0.00758322	0.0059066	0.00460043	0.00358299	0.00279052
t = 216 ms	0.00048181	0.000618655	0.000794369	0.00101999	0.00130969	0.00168167	0.00215929	0.00277255	0.00355996	0.00457094	0.00586892	0.00753524	0.00967417	0.0124192	0.0159408	0.0204563	0.0262409	0.03364	0.0430809	0.0550778	0.0702208	0.0891254	0.112304	0.139897	0.171206	0.204053	0.234284	0.256138	0.264184	0.256138	0.234284	0.204053	0.171206	0.139897	0.112304	0.0891254	0.0702208	0.0550778	0.0430809	0.03364	0.0262409	0.0204563	0.0159408	0.0124192	0.00967417	0.00753524	0.00586892	0.00457094	0.00355996
t = 217 ms	0.000582449	0.000747879	0.000960294	0.00123304	0.00158325	0.00203293	0.00261031	0.00335167	0.00430356	0.00552571	0.00709481	0.00910919	0.0116949	0.0150133	0.0192705	0.0247292	0.031722	0.0406667	0.0520795	0.0665823	0.0848884	0.107742	0.135761	0.169118	0.206967	0.246675	0.28322	0.30964	0.319367	0.30964	0.28322	0.246675	0.206967	0.169118	0.135761	0.107742	0.0848884	0.0665823	0.0520795	0.0406667	0.031722	0.0247292	0.0192705	0.0150133	0.0116949	0.00910919	0.00709481	0.00552571	0.00430356
t = 218 ms	0.00067893	0.000871763	0.00111936	0.00143729	0.00184551	0.00236968	0.0030427	0.00390687	0.00501643	0.00644103	0.00827005	0.0106181	0.0136321	0.0175002	0.0224626	0.0288255	0.0369767	0.047403	0.0607063	0.0776115	0.0989499	0.125589	0.15825	0.197132	0.24125	0.287537	0.330135	0.360931	0.372269	0.360931	0.330135	0.287537	0.24125	0.197132	0.15825	0.125589	0.0989499	0.0776115	0.0607063	0.047403	0.0369767	0.0288255	0.0224626	0.0175002	0.0136321	0.0106181	0.00827005	0.00644103	0.00501643
t = 219 ms	0.000770622	0.000989497	0.00127054	0.0016314	0.00209476	0.00268971	0.00345363	0.0044345	0.00569391	0.00731091	0.00938694	0.0120521	0.0154732	0.0198636	0.0254963	0.0327185	0.0419705	0.0538049	0.0689049	0.0880932	0.112313	0.14255	0.179622	0.223755	0.273832	0.326369	0.374721	0.409676	0.422545	0.409676	0.374721	0.326369	0.273832	0.223755	0.179622	0.14255	0.112313	0.0880932	0.0689049	0.0538049	0.0419705	0.0327185	0.0254963	0.0198636	0.0154732	0.0120521	0.00938694	0.00731091	0.00569391
t = 220 ms	0.000856926	0.00110031	0.00141283	0.00181411	0.00232935	0.00299094	0.00384042	0.00493114	0.00633159	0.00812969	0.0104382	0.0134019	0.0172061	0.0220882	0.0283517	0.0363828	0.0466709	0.0598307	0.0766218	0.0979591	0.124892	0.158515	0.199739	0.248815	0.3045	0.362921	0.416687	0.455557	0.469867	0.455557	0.416687	0.362921	0.3045	0.248815	0.199739	0.158515	0.124892	0.0979591	0.0766218	0.0598307	0.0466709	0.0363828	0.0283517	0.0220882	0.0172061	0.0134019	0.0104382	0.00812969	0.00633159
t = 221 ms	0.000937284	0.0012035	0.00154532	0.00198423	0.00254779	0.00327141	0.00420055	0.00539355	0.00692534	0.00889205	0.0114171	0.0146586	0.0188196	0.0241595	0.0310103	0.0397945	0.0510475	0.0654413	0.083807	0.107145	0.136603	0.173379	0.218469	0.272147	0.333054	0.396953	0.455762	0.498277	0.513929	0.498277	0.455762	0.396953	0.333054	0.272147	0.218469	0.173379	0.136603	0.107145	0.083807	0.0654413	0.0510475	0.0397945	0.0310103	0.0241595	0.0188196	0.0146586	0.0114171	0.00889205	0.00692534
t = 222 ms	0.00101118	0.00129838	0.00166715	0.00214065	0.00274865	0.00352932	0.00453171	0.00581876	0.00747131	0.00959307	0.0123171	0.0158143	0.0203032	0.0260642	0.0334551	0.0429318	0.0550719	0.0706005	0.0904141	0.115592	0.147373	0.187048	0.235693	0.293602	0.359311	0.428248	0.491693	0.537559	0.554445	0.537559	0.491693	0.428248	0.359311	0.293602	0.235693	0.187048	0.147373	0.115592	0.0904141	0.0706005	0.0550719	0.0429318	0.0334551	0.0260642	0.0203032	0.0158143	0.0123171	0.00959307	0.00747131
t = 223 ms	0.00107813	0.00138434	0.00177753	0.00228239	0.00293064	0.00376301	0.00483176	0.00620404	0.007966	0.0102282	0.0131327	0.0168614	0.0216476	0.02779	0.0356702	0.0457744	0.0587184	0.0752751	0.0964006	0.123246	0.157131	0.199433	0.251298	0.313042	0.383102	0.456603	0.524249	0.573152	0.591157	0.573152	0.524249	0.456603	0.383102	0.313042	0.251298	0.199433	0.157131	0.123246	0.0964006	0.0752751	0.0587184	0.0457744	0.0356702	0.02779	0.0216476	0.0168614	0.0131327	0.0102282	0.007966
t = 224 ms	0.00113772	0.00146085	0.00187577	0.00240854	0.00309261	0.00397098	0.0050988	0.00654692	0.00840627	0.0107935	0.0138585	0.0177933	0.022844	0.0293259	0.0376417	0.0483043	0.0619636	0.0794354	0.101729	0.130057	0.165815	0.210455	0.265187	0.330344	0.404275	0.481839	0.553223	0.604829	0.623829	0.604829	0.553223	0.481839	0.404275	0.330344	0.265187	0.210455	0.165815	0.130057	0.101729	0.0794354	0.0619636	0.0483043	0.0376417	0.0293259	0.022844	0.0177933	0.0138585	0.0107935	0.00840627
t = 225 ms	0.00118956	0.00152742	0.00196125	0.00251829	0.00323354	0.00415193	0.00533114	0.00684525	0.00878932	0.0112854	0.01449	0.018604	0.0238849	0.0306622	0.0393569	0.0505054	0.0647871	0.0830551	0.106364	0.135984	0.173371	0.220045	0.277271	0.345396	0.422697	0.503795	0.578432	0.63239	0.652255	0.63239	0.578432	0.503795	0.422697	0.345396	0.277271	0.220045	0.173371	0.135984	0.106364	0.0830551	0.0647871	0.0505054	0.0393569	0.0306622	0.0238849	0.018604	0.01449	0.0112854	0.00878932
t = 226 ms	0.00123333	0.00158363	0.00203342	0.00261096	0.00335253	0.00430472	0.00552733	0.00709716	0.00911277	0.0117007	0.0150232	0.0192887	0.0247639	0.0317905	0.0408052	0.052364	0.0671713	0.0861115	0.110278	0.140988	0.179751	0.228143	0.287475	0.358107	0.438252	0.522335	0.599718	0.655662	0.676258	0.655662	0.599718	0.522335	0.438252	0.358107	0.287475	0.228143	0.179751	0.140988	0.110278	0.0861115	0.0671713	0.052364	0.0408052	0.0317905	0.0247639	0.0192887	0.0150232	0.0117007	0.00911277
t = 227 ms	0.00126877	0.00162914	0.00209185	0.00268599	0.00344887	0.00442841	0.00568616	0.00730109	0.00937462	0.0120369	0.0154549	0.0198429	0.0254755	0.032704	0.0419778	0.0538687	0.0691015	0.0885859	0.113447	0.145039	0.184916	0.234698	0.295735	0.368397	0.450845	0.537344	0.616951	0.674502	0.69569	0.674502	0.616951	0.537344	0.450845	0.368397	0.295735	0.234698	0.184916	0.145039	0.113447	0.0885859	0.0691015	0.0538687	0.0419778	0.032704	0.0254755	0.0198429	0.0154549	0.0120369	0.00937462
t = 228 ms	0.00129566	0.00166366	0.00213619	0.00274291	0.00352196	0.00452227	0.00580667	0.00745583	0.00957331	0.012292	0.0157825	0.0202635	0.0260154	0.0333972	0.0428674	0.0550104	0.070566	0.0904634	0.115851	0.148113	0.188835	0.239673	0.302003	0.376205	0.4604	0.548732	0.630027	0.688797	0.710435	0.688797	0.630027	0.548732	0.4604	0.376205	0.302003	0.239673	0.188835	0.148113	0.115851	0.0904634	0.070566	0.0550104	0.0428674	0.0333972	0.0260154	0.0202635	0.0157825	0.012292	0.00957331
t = 229 ms	0.00131385	0.00168702	0.00216617	0.00278141	0.0035714	0.00458574	0.00588817	0.00756048	0.00970768	0.0124645	0.016004	0.0205479	0.0263806	0.0338659	0.0434691	0.0557825	0.0715565	0.0917332	0.117478	0.150192	0.191486	0.243037	0.306242	0.381485	0.466862	0.556434	0.63887	0.698465	0.720406	0.698465	0.63887	0.556434	0.466862	0.381485	0.306242	0.243037	0.191486	0.150192	0.117478	0.0917332	0.0715565	0.0557825	0.0434691	0.0338659	0.0263806	0.0205479	0.016004	0.0124645	0.00970768
t = 230 ms	0.00132323	0.00169907	0.00218164	0.00280128	0.0035969	0.0046185	0.00593023	0.00761448	0.00977701	0.0125536	0.0161183	0.0206947	0.026569	0.0341078	0.0437796	0.0561809	0.0720675	0.0923884	0.118317	0.151265	0.192853	0.244772	0.308429	0.38421	0.470197	0.560409	0.643433	0.703454	0.725552	0.703454	0.643433	0.560409	0.470197	0.38421	0.308429	0.244772	0.192853	0.151265	0.118317	0.0923884	0.0720675	0.0561809	0.0437796	0.0341078	0.026569	0.0206947	0.0161183	0.0125536	0.00977701
t = 231 ms	0.00132378	0.00169976	0.00218254	0.00280243	0.00359838	0.0046204	0.00593267	0.00761761	0.00978104	0.0125587	0.0161249	0.0207032	0.0265799	0.0341218	0.0437976	0.056204	0.0720972	0.0924264	0.118365	0.151327	0.192933	0.244873	0.308556	0.384368	0.47039	0.560639	0.643698	0.703743	0.72585	0.703743	0.643698	0.560639	0.47039	0.384368	0.308556	0.244873	0.192933	0.151327	0.118365	0.0924264	0.0720972	0.056204	0.0437976	0.0341218	0.0265799	0.0207032	0.0161249	0.0125587	0.00978104
t = 232 ms	0.0013155	0.00168914	0.0021689	0.00278491	0.00357589	0.00459152	0.00589558	0.00757	0.0097199	0.0124802	0.0160242	0.0205738	0.0264138	0.0339086	0.0435238	0.0558527	0.0716465	0.0918486	0.117625	0.150381	0.191727	0.243343	0.306627	0.381966	0.46745	0.557135	0.639674	0.699344	0.721313	0.699344	0.639674	0.557135	0.46745	0.381966	0.306627	0.243343	0.191727	0.150381	0.117625	0.0918486	0.0716465	0.0558527	0.0435238	0.0339086	0.0264138	0.0205738	0.0160242	0.0124802	0.0097199
t = 233 ms	0.00129849	0.00166729	0.00214084	0.00274889	0.00352964	0.00453213	0.00581933	0.00747209	0.00959418	0.0123188	0.0158169	0.0203077	0.0260721	0.03347	0.0429609	0.0551303	0.0707199	0.0906607	0.116104	0.148436	0.189247	0.240195	0.302662	0.377025	0.461404	0.549929	0.631401	0.690299	0.711984	0.690299	0.631401	0.549929	0.461404	0.377025	0.302662	0.240195	0.189247	0.148436	0.116104	0.0906607	0.0707199	0.0551303	0.0429609	0.03347	0.0260721	0.0203077	0.0158169	0.0123188	0.00959418
t = 234 ms	0.00127287	0.0016344	0.00209861	0.00269467	0.00346001	0.00444272	0.00570453	0.00732469	0.00940491	0.0120758	0.0155049	0.0199071	0.0255578	0.0328097	0.0421134	0.0540428	0.0693248	0.0888722	0.113814	0.145508	0.185514	0.235457	0.296691	0.369588	0.452302	0.53908	0.618945	0.676682	0.697938	0.676682	0.618945	0.53908	0.452302	0.369588	0.296691	0.235457	0.185514	0.145508	0.113814	0.0888722	0.0693248	0.0540428	0.0421134	0.0328097	0.0255578	0.0199071	0.0155049	0.0120758	0.00940491
t = 235 ms	0.00123885	0.00159071	0.00204252	0.00262264	0.00336753	0.00432397	0.00555205	0.0071289	0.00915352	0.011753	0.0150904	0.0193749	0.0248746	0.0319327	0.0409877	0.0525982	0.0674717	0.0864967	0.110771	0.141618	0.180555	0.229163	0.28876	0.359709	0.440212	0.524671	0.602401	0.658594	0.679283	0.658594	0.602401	0.524671	0.440212	0.359709	0.28876	0.229163	0.180555	0.141618	0.110771	0.0864967	0.0674717	0.0525982	0.0409877	0.0319327	0.0248746	0.0193749	0.0150904	0.011753	0.00915352
t = 236 ms	0.00119667	0.00153655	0.00197297	0.00253334	0.00325287	0.00417675	0.00536301	0.00688617	0.00884186	0.0113528	0.0145766	0.0187153	0.0240277	0.0308455	0.0395922	0.0508073	0.0651744	0.0835516	0.107	0.136797	0.174407	0.22136	0.278928	0.347461	0.425223	0.506807	0.58189	0.63617	0.656154	0.63617	0.58189	0.506807	0.425223	0.347461	0.278928	0.22136	0.174407	0.136797	0.107	0.0835516	0.0651744	0.0508073	0.0395922	0.0308455	0.0240277	0.0187153	0.0145766	0.0113528	0.00884186
t = 237 ms	0.00114663	0.00147231	0.00189048	0.00242742	0.00311686	0.00400211	0.00513878	0.00659825	0.00847217	0.0108782	0.0139672	0.0179327	0.0230231	0.0295558	0.0379367	0.048683	0.0624494	0.0800581	0.102526	0.131077	0.167115	0.212105	0.267266	0.332933	0.407444	0.485616	0.55756	0.60957	0.628719	0.60957	0.55756	0.485616	0.407444	0.332933	0.267266	0.212105	0.167115	0.131077	0.102526	0.0800581	0.0624494	0.048683	0.0379367	0.0295558	0.0230231	0.0179327	0.0139672	0.0108782	0.00847217
t = 238 ms	0.0010891	0.00139843	0.00179562	0.00230562	0.00296047	0.0038013	0.00488093	0.00626717	0.00804706	0.0103323	0.0132663	0.0170329	0.0218678	0.0280728	0.0360332	0.0462402	0.0593159	0.0760411	0.0973816	0.1245	0.15873	0.201462	0.253855	0.316228	0.387	0.46125	0.529583	0.578984	0.597172	0.578984	0.529583	0.46125	0.387	0.316228	0.253855	0.201462	0.15873	0.1245	0.0973816	0.0760411	0.0593159	0.0462402	0.0360332	0.0280728	0.0218678	0.0170329	0.0132663	0.0103323	0.00804706
t = 239 ms	0.00102447	0.00131545	0.00168906	0.0021688	0.00278479	0.00357572	0.00459129	0.00589527	0.00756954	0.00971919	0.0124791	0.0160222	0.0205702	0.0264069	0.0338949	0.0434963	0.055796	0.0715287	0.0916028	0.117112	0.14931	0.189507	0.238791	0.297462	0.364035	0.433878	0.498157	0.544626	0.561735	0.544626	0.498157	0.433878	0.364035	0.297462	0.238791	0.189507	0.14931	0.117112	0.0916028	0.0715287	0.055796	0.0434963	0.0338949	0.0264069	0.0205702	0.0160222	0.0124791	0.00971919	0.00756954
t = 240 ms	0.000953197	0.00122393	0.00157155	0.00201791	0.00259104	0.00332695	0.00427187	0.00548512	0.00704291	0.00904301	0.0116109	0.0149075	0.0191391	0.0245697	0.0315368	0.0404702	0.0519142	0.0665523	0.0852299	0.108964	0.138923	0.176323	0.222178	0.276767	0.338708	0.403693	0.4635	0.506736	0.522654	0.506736	0.4635	0.403693	0.338708	0.276767	0.222178	0.176323	0.138923	0.108964	0.0852299	0.0665523	0.0519142	0.0404702	0.0315368	0.0245697	0.0191391	0.0149075	0.0116109	0.00904301	0.00704291
t = 241 ms	0.000875771	0.00112451	0.0014439	0.001854	0.00238058	0.00305671	0.00392487	0.00503958	0.00647084	0.00830847	0.0106678	0.0136966	0.0175845	0.022574	0.0289752	0.0371829	0.0476973	0.0611465	0.0783069	0.100113	0.127638	0.162001	0.204131	0.254286	0.311196	0.370902	0.425851	0.465575	0.4802	0.465575	0.425851	0.370902	0.311196	0.254286	0.204131	0.162001	0.127638	0.100113	0.0783069	0.0611465	0.0476973	0.0371829	0.0289752	0.022574	0.0175845	0.0136966	0.0106678	0.00830847	0.00647084
t = 242 ms	0.000792727	0.00101788	0.00130698	0.0016782	0.00215484	0.00276686	0.0035527	0.00456171	0.00585724	0.00752063	0.00965621	0.0123978	0.015917	0.0204334	0.0262276	0.033657	0.0431744	0.0553483	0.0708815	0.0906201	0.115535	0.146639	0.184775	0.230174	0.281687	0.335731	0.38547	0.421427	0.434666	0.421427	0.38547	0.335731	0.281687	0.230174	0.184775	0.146639	0.115535	0.0906201	0.0708815	0.0553483	0.0431744	0.033657	0.0262276	0.0204334	0.015917	0.0123978	0.00965621	0.00752063	0.00585724
t = 243 ms	0.000704632	0.000904765	0.00116174	0.0014917	0.00191538	0.00245938	0.00315789	0.00405477	0.00520633	0.00668487	0.00858312	0.0110201	0.0141482	0.0181627	0.023313	0.0299168	0.0383765	0.0491975	0.0630045	0.0805496	0.102696	0.130343	0.164241	0.204595	0.250383	0.298422	0.342633	0.374594	0.386362	0.374594	0.342633	0.298422	0.250383	0.204595	0.164241	0.130343	0.102696	0.0805496	0.0630045	0.0491975	0.0383765	0.0299168	0.023313	0.0181627	0.0141482	0.0110201	0.00858312	0.00668487	0.00520633
t = 244 ms	0.000612087	0.000785935	0.00100916	0.00129579	0.00166382	0.00213638	0.00274314	0.00352223	0.00452255	0.00580689	0.00745584	0.00957272	0.01229	0.0157772	0.0202511	0.0259876	0.0333362	0.042736	0.0547296	0.0699704	0.089208	0.113224	0.14267	0.177724	0.217499	0.259228	0.297632	0.325396	0.335618	0.325396	0.297632	0.259228	0.217499	0.177724	0.14267	0.113224	0.089208	0.0699704	0.0547296	0.042736	0.0333362	0.0259876	0.0202511	0.0157772	0.01229	0.00957272	0.00745584	0.00580689	0.00452255
t = 245 ms	0.000515722	0.0006622	0.000850281	0.00109178	0.00140187	0.00180003	0.00231127	0.0029677	0.00381053	0.00489267	0.00628201	0.00806562	0.0103551	0.0132933	0.0170628	0.0218962	0.0280879	0.0360078	0.0461132	0.0589545	0.0751634	0.0953985	0.120208	0.149744	0.183256	0.218416	0.250774	0.274167	0.282779	0.274167	0.250774	0.218416	0.183256	0.149744	0.120208	0.0953985	0.0751634	0.0589545	0.0461132	0.0360078	0.0280879	0.0218962	0.0170628	0.0132933	0.0103551	0.00806562	0.00628201	0.00489267	0.00381053
t = 246 ms	0.000416189	0.000534397	0.000686178	0.000881069	0.00113131	0.00145263	0.0018652	0.00239494	0.0030751	0.0039484	0.00506959	0.00650897	0.00835658	0.0107277	0.0137697	0.0176702	0.022667	0.0290583	0.0372134	0.0475764	0.060657	0.0769868	0.0970083	0.120843	0.147888	0.176262	0.202375	0.221253	0.228203	0.221253	0.202375	0.176262	0.147888	0.120843	0.0970083	0.0769868	0.060657	0.0475764	0.0372134	0.0290583	0.022667	0.0176702	0.0137697	0.0107277	0.00835658	0.00650897	0.00506959	0.0039484	0.0030751
t = 247 ms	0.000314159	0.000403387	0.000517959	0.000665072	0.000853967	0.00109651	0.00140794	0.00180781	0.00232123	0.00298043	0.00382677	0.00491327	0.00630793	0.00809778	0.010394	0.0133383	0.0171101	0.0219346	0.0280904	0.0359129	0.0457867	0.0581132	0.0732264	0.0912181	0.111633	0.133051	0.152762	0.167012	0.172258	0.167012	0.152762	0.133051	0.111633	0.0912181	0.0732264	0.0581132	0.0457867	0.0359129	0.0280904	0.0219346	0.0171101	0.0133383	0.010394	0.00809778	0.00630793	0.00491327	0.00382677	0.00298043	0.00232123
t = 248 ms	0.000210318	0.000270054	0.000346756	0.000445243	0.000571702	0.000734076	0.000942567	0.00121027	0.00155398	0.0019953	0.00256189	0.00328927	0.00422294	0.00542119	0.00695845	0.00892955	0.0114546	0.0146845	0.0188056	0.0240424	0.0306526	0.0389048	0.0490226	0.0610674	0.0747344	0.0890729	0.102269	0.111809	0.115321	0.111809	0.102269	0.0890729	0.0747344	0.0610674	0.0490226	0.0389048	0.0306526	0.0240424	0.0188056	0.0146845	0.0114546	0.00892955	0.00695845	0.00542119	0.00422294	0.00328927	0.00256189	0.0019953	0.00155398
t = 249 ms	0.000105365	0.000135291	0.000173717	0.000223057	0.00028641	0.000367756	0.000472205	0.000606316	0.000778512	0.000999599	0.00128345	0.00164785	0.0021156	0.00271589	0.00348603	0.0044735	0.0057385	0.00735658	0.00942116	0.0120447	0.0153563	0.0194904	0.0245592	0.0305934	0.0374402	0.0446235	0.0512345	0.0560137	0.0577733	0.0560137	0.0512345	0.0446235	0.0374402	0.0305934	0.0245592	0.0194904	0.0153563	0.0120447	0.00942116	0.00735658	0.0057385	0.0044735	0.00348603	0.00271589	0.0021156	0.00164785	0.00128345	0.000999599	0.000778512
t = 250 ms	-1.26424e-18	-1.62331e-18	-2.08437e-18	-2.67638e-18	-3.43653e-18	-4.41258e-18	-5.66583e-18	-7.27499e-18	-9.3411e-18	-1.19939e-17	-1.53997e-17	-1.9772e-17	-2.53844e-17	-3.25871e-17	-4.18277e-17	-5.36761e-17	-6.88544e-17	-8.82692e-17	-1.13041e-16	-1.44521e-16	-1.84255e-16	-2.33859e-16	-2.94678e-16	-3.6708e-16	-4.49233e-16	-5.35422e-16	-6.14745e-16	-6.7209e-16	-6.93203e-16	-6.7209e-16	-6.14745e-16	-5.35422e-16	-4.49233e-16	-3.6708e-16	-2.94678e-16	-2.33859e-16	-1.84255e-16	-1.44521e-16	-1.13041e-16	-8.82692e-17	-6.88544e-17	-5.36761e-17	-4.18277e-17	-3.25871e-17	-2.53844e-17	-1.9772e-17	-1.53997e-17	-1.19939e-17	-9.3411e-18
t = 251 ms	-0.000105073	-0.000134916	-0.000173236	-0.000222439	-0.000285617	-0.000366738	-0.000470897	-0.000604638	-0.000776356	-0.000996832	-0.0012799	-0.00164329	-0.00210974	-0.00270837	-0.00347637	-0.00446112	-0.00572261	-0.00733622	-0.00939508	-0.0120114	-0.0153138	-0.0194365	-0.0244912	-0.0305087	-0.0373366	-0.0445	-0.0510926	-0.0558587	-0.0576134	-0.0558587	-0.0510926	-0.0445	-0.0373366	-0.0305087	-0.0244912	-0.0194365	-0.0153138	-0.0120114	-0.00939508	-0.00733622	-0.00572261	-0.00446112	-0.00347637	-0.00270837	-0.00210974	-0.00164329	-0.0012799	-0.000996832	-0.000776356
t = 252 ms	-0.000209155	-0.000268561	-0.000344838	-0.000442781	-0.00056854	-0.000730017	-0.000937354	-0.00120357	-0.00154539	-0.00198426	-0.00254772	-0.00327108	-0.00419959	-0.00539121	-0.00691997	-0.00888017	-0.0113913	-0.0146033	-0.0187016	-0.0239095	-0.0304831	-0.0386897	-0.0487515	-0.0607297	-0.0743211	-0.0885803	-0.101703	-0.111191	-0.114683	-0.111191	-0.101703	-0.0885803	-0.0743211	-0.0607297	-0.0487515	-0.0386897	-0.0304831	-0.0239095	-0.0187016	-0.0146033	-0.0113913	-0.00888017	-0.00691997	-0.00539121	-0.00419959	-0.00327108	-0.00254772	-0.00198426	-0.00154539
t = 253 ms	-0.000311556	-0.000400046	-0.000513669	-0.000659563	-0.000846893	-0.00108743	-0.00139628	-0.00179283	-0.002302	-0.00295574	-0.00379507	-0.00487257	-0.00625568	-0.00803071	-0.0103079	-0.0132278	-0.0169684	-0.0217529	-0.0278577	-0.0356154	-0.0454074	-0.0576318	-0.0726198	-0.0904625	-0.110708	-0.131949	-0.151497	-0.165629	-0.170832	-0.165629	-0.151497	-0.131949	-0.110708	-0.0904625	-0.0726198	-0.0576318	-0.0454074	-0.0356154	-0.0278577	-0.0217529	-0.0169684	-0.0132278	-0.0103079	-0.00803071	-0.00625568	-0.00487257	-0.00379507	-0.00295574	-0.002302
t = 254 ms	-0.000411598	-0.000528503	-0.00067861	-0.000871351	-0.00111883	-0.00143661	-0.00184463	-0.00236852	-0.00304119	-0.00390485	-0.00501368	-0.00643718	-0.00826441	-0.0106094	-0.0136179	-0.0174754	-0.022417	-0.0287379	-0.036803	-0.0470517	-0.059988	-0.0761377	-0.0959384	-0.11951	-0.146257	-0.174318	-0.200143	-0.218813	-0.225686	-0.218813	-0.200143	-0.174318	-0.146257	-0.11951	-0.0959384	-0.0761377	-0.059988	-0.0470517	-0.036803	-0.0287379	-0.022417	-0.0174754	-0.0136179	-0.0106094	-0.00826441	-0.00643718	-0.00501368	-0.00390485	-0.00304119
t = 255 ms	-0.000508622	-0.000653083	-0.000838575	-0.00107675	-0.00138257	-0.00177525	-0.00227945	-0.00292684	-0.00375807	-0.00482531	-0.00619553	-0.00795458	-0.0102125	-0.0131103	-0.0168279	-0.0215947	-0.0277012	-0.0355121	-0.0454783	-0.0581429	-0.0741286	-0.0940852	-0.118553	-0.147682	-0.180733	-0.215409	-0.247322	-0.270392	-0.278886	-0.270392	-0.247322	-0.215409	-0.180733	-0.147682	-0.118553	-0.0940852	-0.0741286	-0.0581429	-0.0454783	-0.0355121	-0.0277012	-0.0215947	-0.0168279	-0.0131103	-0.0102125	-0.00795458	-0.00619553	-0.00482531	-0.00375807
t = 256 ms	-0.000601989	-0.000772969	-0.000992511	-0.00127441	-0.00163637	-0.00210113	-0.00269789	-0.00346412	-0.00444793	-0.00571109	-0.00733283	-0.00941479	-0.0120872	-0.0155169	-0.019917	-0.0255588	-0.0327863	-0.042031	-0.0538267	-0.0688161	-0.0877363	-0.111356	-0.140316	-0.174792	-0.21391	-0.254951	-0.292722	-0.320028	-0.330081	-0.320028	-0.292722	-0.254951	-0.21391	-0.174792	-0.140316	-0.111356	-0.0877363	-0.0688161	-0.0538267	-0.042031	-0.0327863	-0.0255588	-0.019917	-0.0155169	-0.0120872	-0.00941479	-0.00733283	-0.00571109	-0.00444793
t = 257 ms	-0.000691088	-0.000887374	-0.00113941	-0.00146303	-0.00187856	-0.00241211	-0.00309719	-0.00397683	-0.00510626	-0.00655638	-0.00841815	-0.0108082	-0.0138762	-0.0178136	-0.0228649	-0.0293417	-0.0376389	-0.0482519	-0.0617935	-0.0790014	-0.100722	-0.127838	-0.161084	-0.200662	-0.245571	-0.292686	-0.336047	-0.367394	-0.378935	-0.367394	-0.336047	-0.292686	-0.245571	-0.200662	-0.161084	-0.127838	-0.100722	-0.0790014	-0.0617935	-0.0482519	-0.0376389	-0.0293417	-0.0228649	-0.0178136	-0.0138762	-0.0108082	-0.00841815	-0.00655638	-0.00510626
t = 258 ms	-0.000775337	-0.000995552	-0.00127831	-0.00164138	-0.00210757	-0.00270617	-0.00347476	-0.00446164	-0.00572875	-0.00735565	-0.00944438	-0.0121259	-0.0155679	-0.0199852	-0.0256523	-0.0329187	-0.0422273	-0.0541341	-0.0693266	-0.0886322	-0.113001	-0.143422	-0.180721	-0.225125	-0.275508	-0.328366	-0.377014	-0.412183	-0.425131	-0.412183	-0.377014	-0.328366	-0.275508	-0.225125	-0.180721	-0.143422	-0.113001	-0.0886322	-0.0693266	-0.0541341	-0.0422273	-0.0329187	-0.0256523	-0.0199852	-0.0155679	-0.0121259	-0.00944438	-0.00735565	-0.00572875
t = 259 ms	-0.000854188	-0.0010968	-0.00140832	-0.00180831	-0.00232191	-0.00298138	-0.00382815	-0.00491538	-0.00631137	-0.00810371	-0.0104049	-0.013359	-0.0171511	-0.0220177	-0.0282611	-0.0362665	-0.0465218	-0.0596395	-0.076377	-0.0976461	-0.124493	-0.158008	-0.199101	-0.24802	-0.303527	-0.361761	-0.415356	-0.454101	-0.468366	-0.454101	-0.415356	-0.361761	-0.303527	-0.24802	-0.199101	-0.158008	-0.124493	-0.0976461	-0.076377	-0.0596395	-0.0465218	-0.0362665	-0.0282611	-0.0220177	-0.0171511	-0.013359	-0.0104049	-0.00810371	-0.00631137
t = 260 ms	-0.000927132	-0.00119046	-0.00152858	-0.00196273	-0.00252019	-0.00323598	-0.00415505	-0.00533513	-0.00685032	-0.00879573	-0.0112934	-0.0144998	-0.0186157	-0.0238978	-0.0306744	-0.0393635	-0.0504946	-0.0647325	-0.0828992	-0.105985	-0.135124	-0.171501	-0.216103	-0.269199	-0.329446	-0.392654	-0.450825	-0.492879	-0.508362	-0.492879	-0.450825	-0.392654	-0.329446	-0.269199	-0.216103	-0.171501	-0.135124	-0.105985	-0.0828992	-0.0647325	-0.0504946	-0.0393635	-0.0306744	-0.0238978	-0.0186157	-0.0144998	-0.0112934	-0.00879573	-0.00685032
t = 261 ms	-0.000993698	-0.00127593	-0.00163833	-0.00210365	-0.00270114	-0.00346831	-0.00445337	-0.00571818	-0.00734216	-0.00942724	-0.0121042	-0.0155409	-0.0199523	-0.0256137	-0.0328768	-0.0421897	-0.05412	-0.0693801	-0.0888512	-0.113594	-0.144825	-0.183815	-0.231618	-0.288527	-0.3531	-0.420845	-0.483193	-0.528267	-0.544861	-0.528267	-0.483193	-0.420845	-0.3531	-0.288527	-0.231618	-0.183815	-0.144825	-0.113594	-0.0888512	-0.0693801	-0.05412	-0.0421897	-0.0328768	-0.0256137	-0.0199523	-0.0155409	-0.0121042	-0.00942724	-0.00734216
t = 262 ms	-0.00105346	-0.00135267	-0.00173686	-0.00223017	-0.00286359	-0.0036769	-0.00472121	-0.00606209	-0.00778373	-0.00999422	-0.0128322	-0.0164756	-0.0211522	-0.0271541	-0.0348541	-0.0447271	-0.0573748	-0.0735528	-0.0941949	-0.120426	-0.153535	-0.19487	-0.245548	-0.30588	-0.374336	-0.446156	-0.512254	-0.560038	-0.57763	-0.560038	-0.512254	-0.446156	-0.374336	-0.30588	-0.245548	-0.19487	-0.153535	-0.120426	-0.0941949	-0.0735528	-0.0573748	-0.0447271	-0.0348541	-0.0271541	-0.0211522	-0.0164756	-0.0128322	-0.00999422	-0.00778373
t = 263 ms	-0.00110604	-0.00142018	-0.00182355	-0.00234148	-0.00300652	-0.00386043	-0.00495685	-0.00636466	-0.00817224	-0.010493	-0.0134727	-0.0172979	-0.022208	-0.0285094	-0.0365937	-0.0469595	-0.0602385	-0.0772239	-0.0988964	-0.126436	-0.161199	-0.204596	-0.257804	-0.321147	-0.39302	-0.468424	-0.537821	-0.587991	-0.606461	-0.587991	-0.537821	-0.468424	-0.39302	-0.321147	-0.257804	-0.204596	-0.161199	-0.126436	-0.0988964	-0.0772239	-0.0602385	-0.0469595	-0.0365937	-0.0285094	-0.022208	-0.0172979	-0.0134727	-0.010493	-0.00817224
t = 264 ms	-0.00115111	-0.00147805	-0.00189785	-0.00243689	-0.00312902	-0.00401773	-0.00515883	-0.006624	-0.00850523	-0.0109206	-0.0140217	-0.0180027	-0.0231129	-0.0296711	-0.0380848	-0.048873	-0.0626931	-0.0803706	-0.102926	-0.131588	-0.167767	-0.212933	-0.268309	-0.334232	-0.409034	-0.487511	-0.559736	-0.611949	-0.631173	-0.611949	-0.559736	-0.487511	-0.409034	-0.334232	-0.268309	-0.212933	-0.167767	-0.131588	-0.102926	-0.0803706	-0.0626931	-0.048873	-0.0380848	-0.0296711	-0.0231129	-0.0180027	-0.0140217	-0.0109206	-0.00850523
t = 265 ms	-0.00118838	-0.00152591	-0.00195931	-0.0025158	-0.00323035	-0.00414783	-0.00532589	-0.0068385	-0.00878065	-0.0112742	-0.0144757	-0.0185857	-0.0238614	-0.0306319	-0.0393181	-0.0504556	-0.0647232	-0.0829732	-0.106259	-0.13585	-0.1732	-0.219828	-0.276997	-0.345056	-0.42228	-0.503298	-0.577861	-0.631766	-0.651611	-0.631766	-0.577861	-0.503298	-0.42228	-0.345056	-0.276997	-0.219828	-0.1732	-0.13585	-0.106259	-0.0829732	-0.0647232	-0.0504556	-0.0393181	-0.0306319	-0.0238614	-0.0185857	-0.0144757	-0.0112742	-0.00878065
t = 266 ms	-0.00121764	-0.00156348	-0.00200755	-0.00257774	-0.00330987	-0.00424995	-0.005457	-0.00700685	-0.00899682	-0.0115518	-0.0148321	-0.0190433	-0.0244488	-0.031386	-0.040286	-0.0516977	-0.0663166	-0.0850159	-0.108875	-0.139194	-0.177464	-0.22524	-0.283817	-0.353551	-0.432676	-0.515689	-0.592088	-0.647319	-0.667653	-0.647319	-0.592088	-0.515689	-0.432676	-0.353551	-0.283817	-0.22524	-0.177464	-0.139194	-0.108875	-0.0850159	-0.0663166	-0.0516977	-0.040286	-0.031386	-0.0244488	-0.0190433	-0.0148321	-0.0115518	-0.00899682
t = 267 ms	-0.00123871	-0.00159053	-0.00204228	-0.00262233	-0.00336714	-0.00432347	-0.00555141	-0.00712807	-0.00915246	-0.0117517	-0.0150887	-0.0193727	-0.0248718	-0.031929	-0.040983	-0.0525921	-0.0674639	-0.0864866	-0.110759	-0.141602	-0.180534	-0.229137	-0.288727	-0.359667	-0.440161	-0.52461	-0.602331	-0.658518	-0.679204	-0.658518	-0.602331	-0.52461	-0.440161	-0.359667	-0.288727	-0.229137	-0.180534	-0.141602	-0.110759	-0.0864866	-0.0674639	-0.0525921	-0.040983	-0.031929	-0.0248718	-0.0193727	-0.0150887	-0.0117517	-0.00915246
[truncated: 232 more rows]
[truncated: 32 more columns]

## Sheet: Fig. 1a (X2)
	p = -10.00	p = -9.75	p = -9.50	p = -9.25	p = -9.00	p = -8.75	p = -8.50	p = -8.25	p = -8.00	p = -7.75	p = -7.50	p = -7.25	p = -7.00	p = -6.75	p = -6.50	p = -6.25	p = -6.00	p = -5.75	p = -5.50	p = -5.25	p = -5.00	p = -4.75	p = -4.50	p = -4.25	p = -4.00	p = -3.75	p = -3.50	p = -3.25	p = -3.00	p = -2.75	p = -2.50	p = -2.25	p = -2.00	p = -1.75	p = -1.50	p = -1.25	p = -1.00	p = -0.75	p = -0.50	p = -0.25	p = 0.00	p = 0.25	p = 0.50	p = 0.75	p = 1.00	p = 1.25	p = 1.50	p = 1.75	p = 2.00
[truncated: 500 more rows]
[truncated: 32 more columns]

[truncated: 31 more sheets: Fig. 1b, Fig. 1c (time dynamics), Fig. 1c (dynamic mode), Fig. 1d (Xrecon), Fig. 1d (Xcomp1), Fig. 1d (Xcomp2), Fig. 1d (Xcomp3), Fig. 1d (Xcomp4), Fig. 1e (sDM features), Fig. 1f (mode frequnecy), Fig. 1f (sDM features gt 10Hz), Fig. 1f (sDM features lt 10Hz), Fig. 2a, Fig. 2b (class 1), Fig. 2b (class 2), Fig. 2b (class 3), Fig. 2c, Fig. 2f, Fig. 2g, Fig. 3a (train, Gram & L2-SVM) …]
